# Supplementary material for: Genetic Parameter Estimation and Genome-Wide Association Analysis of Social Genetic Effects on Average Daily Gain in Purebreds and Crossbreds
Source: Animals (Basel). 2022 Sep 5;12(17):2300. doi: 10.3390/ani12172300 (PMC9454713; doi:10.3390/ani12172300)
Supplement: Supplementary file 1 [file animals-12-02300-s001.zip]

Archive with 1 entries (1 files):
- animals-1838811-supplementary.xlsx
