# Supplementary material for: Genetic Parameter Estimation and Genome-Wide Association Analysis of Social Genetic Effects on Average Daily Gain in Purebreds and Crossbreds
Source: Animals (Basel). 2022 Sep 5;12(17):2300. doi: 10.3390/ani12172300 (PMC9454713; doi:10.3390/ani12172300)
Supplement: Supplementary file 1 [file animals-12-02300-s001.zip › animals-1838811-supplementary.xlsx]

## Sheet: Sheet1
Table S1	Summary of average daily gain trait in DUC and crossbred.
Table S2	QTLs identified in DUC and crossbred populations.

## Sheet: Table S1
Population	N	Mean	SD	Min	Max
DUC	3858	986.04	125.25	526	1429
crossbred	2164	849.43	110.87	458	1347
N, sample size; SD, standard deviation; Min, minimum value; Max, maximum value.

## Sheet: Table S2
Effect	Chrom	Pos (bp)	QTLrange (Mb)	Variance	Genes	Overlapped QTLs
SGE_DUC	13	16865367	16.37-17.37	0.679724	GADL1,RBMS3,TGFBR2	QTL=Health_QTL,name=Actinobacillus pleuropneumoniae susceptibility,pubmed_ID=24445419;QTL=Exterior_QTL,name=Ear weight,pubmed_ID=19392826;QTL=Health_Association,name=Salmonella count in spleen,pubmed_ID=19496771;QTL=Production_QTL,name=Average daily gain,pubmed_ID=9611214;QTL=Meat_and_Carcass_QTL,name=Myofibril fragmentation index,pubmed_ID=16441291;QTL=Meat_and_Carcass_QTL,name=PH for Longissmus…
SGE_DUC	13	65818732	65.32-66.32	0.676533	ARPC4,BRK1,BRPF1,CAMK1,CIDEC,CPNE9,CRELD1,EMC3,FANCD2,FANCD2OS,IL17RC,IL17RE,JAGN1,LHFPL4,MTMR14,OGG1,PRRT3,RAD18,RPUSD3,SETD5,SRGAP3,TADA3,THUMPD3,TTLL3	QTL=Health_QTL,name=Actinobacillus pleuropneumoniae susceptibility,pubmed_ID=24445419;QTL=Production_QTL,name=Average daily gain,pubmed_ID=9611214;QTL=Health_Association,name=Salmonella count in spleen,pubmed_ID=19496771;QTL=Health_QTL,name=LDL cholesterol,pubmed_ID=21752294;QTL=Reproduction_QTL,name=Nonfunctional nipples,pubmed_ID=18219525;QTL=Health_QTL,name=Lactate dehydrogenase level,pubmed_I…
SGE_DUC	13	16881087	16.38-17.38	0.599898	GADL1,RBMS3,TGFBR2	QTL=Health_QTL,name=Actinobacillus pleuropneumoniae susceptibility,pubmed_ID=24445419;QTL=Exterior_QTL,name=Ear weight,pubmed_ID=19392826;QTL=Health_Association,name=Salmonella count in spleen,pubmed_ID=19496771;QTL=Production_QTL,name=Average daily gain,pubmed_ID=9611214;QTL=Meat_and_Carcass_QTL,name=Myofibril fragmentation index,pubmed_ID=16441291;QTL=Meat_and_Carcass_QTL,name=PH for Longissmus…
SGE_DUC	13	16848552	16.35-17.35	0.598345	GADL1,RBMS3,TGFBR2	QTL=Health_QTL,name=Actinobacillus pleuropneumoniae susceptibility,pubmed_ID=24445419;QTL=Exterior_QTL,name=Ear weight,pubmed_ID=19392826;QTL=Health_Association,name=Salmonella count in spleen,pubmed_ID=19496771;QTL=Production_QTL,name=Average daily gain,pubmed_ID=9611214;QTL=Meat_and_Carcass_QTL,name=Myofibril fragmentation index,pubmed_ID=16441291;QTL=Meat_and_Carcass_QTL,name=PH for Longissmus…
SGE_DUC	13	65822178	65.32-66.32	0.588637	ARPC4,BRK1,BRPF1,CAMK1,CIDEC,CPNE9,CRELD1,EMC3,FANCD2,FANCD2OS,IL17RC,IL17RE,JAGN1,LHFPL4,MTMR14,OGG1,PRRT3,RAD18,RPUSD3,SETD5,SRGAP3,TADA3,THUMPD3,TTLL3	QTL=Health_QTL,name=Actinobacillus pleuropneumoniae susceptibility,pubmed_ID=24445419;QTL=Production_QTL,name=Average daily gain,pubmed_ID=9611214;QTL=Health_Association,name=Salmonella count in spleen,pubmed_ID=19496771;QTL=Health_QTL,name=LDL cholesterol,pubmed_ID=21752294;QTL=Reproduction_QTL,name=Nonfunctional nipples,pubmed_ID=18219525;QTL=Health_QTL,name=Lactate dehydrogenase level,pubmed_I…
SGE_DUC	12	6817003	6.32-7.32	0.582537	BTBD17,CD300A,CD300C,CD300LB,CD300LF,DNAI2,FADS6,FDXR,GPR142,GPRC5C,GRIN2C,KIF19,LOC100514068,LOC100515852,LOC102159509,LOC102162489,NAT9,OTOP2,OTOP3,RAB37,RPL38,SLC9A3R1,TMEM104,TTYH2,USH1G	QTL=Meat_and_Carcass_QTL,name=Backfat at tenth rib,pubmed_ID=ISU0018;QTL=Meat_and_Carcass_QTL,name=Backfat at mid-back,pubmed_ID=18651874;QTL=Exterior_QTL,name=Vertebra number,pubmed_ID=22497517;QTL=Exterior_QTL,name=Thoracic vertebra number,pubmed_ID=22497517;QTL=Health_QTL,name=Interleukin-10 level,pubmed_ID=21199392;QTL=Health_QTL,name=Toll-like receptor 9 level,pubmed_ID=21199392;QTL=Meat_and…
SGE_DUC	12	6772850	6.27-7.27	0.580346	BTBD17,CD300A,CD300C,CD300LB,CD300LF,CDR2L,DNAI2,FADS6,FDXR,GPR142,GPRC5C,GRIN2C,HID1,KIF19,LOC100514068,LOC100515852,LOC102159509,LOC102162489,NAT9,OTOP2,OTOP3,RAB37,RPL38,SLC9A3R1,TMEM104,TTYH2,USH1G	QTL=Meat_and_Carcass_QTL,name=Backfat at tenth rib,pubmed_ID=ISU0018;QTL=Meat_and_Carcass_QTL,name=Backfat at mid-back,pubmed_ID=18651874;QTL=Exterior_QTL,name=Vertebra number,pubmed_ID=22497517;QTL=Exterior_QTL,name=Thoracic vertebra number,pubmed_ID=22497517;QTL=Health_QTL,name=Interleukin-10 level,pubmed_ID=21199392;QTL=Health_QTL,name=Toll-like receptor 9 level,pubmed_ID=21199392;QTL=Meat_and…
SGE_DUC	12	6746362	6.25-7.25	0.558469	ATP5H,BTBD17,CD300A,CD300C,CD300LB,CD300LF,CDR2L,DNAI2,FADS6,FDXR,GPR142,GPRC5C,GRIN2C,HID1,KIF19,LOC100514068,LOC100515852,LOC102159509,LOC102162489,MRPL58,NAT9,OTOP2,OTOP3,RAB37,RPL38,SLC9A3R1,TMEM104,TTYH2,USH1G	QTL=Meat_and_Carcass_QTL,name=Backfat at tenth rib,pubmed_ID=ISU0018;QTL=Meat_and_Carcass_QTL,name=Backfat at mid-back,pubmed_ID=18651874;QTL=Exterior_QTL,name=Vertebra number,pubmed_ID=22497517;QTL=Exterior_QTL,name=Thoracic vertebra number,pubmed_ID=22497517;QTL=Health_QTL,name=Interleukin-10 level,pubmed_ID=21199392;QTL=Health_QTL,name=Toll-like receptor 9 level,pubmed_ID=21199392;QTL=Meat_and…
SGE_DUC	13	65255900	64.76-65.76	0.5544	CAV3,LMCD1,OXTR,RAD18,SRGAP3,SSUH2,THUMPD3	QTL=Health_QTL,name=Actinobacillus pleuropneumoniae susceptibility,pubmed_ID=24445419;QTL=Production_QTL,name=Average daily gain,pubmed_ID=9611214;QTL=Health_Association,name=Salmonella count in spleen,pubmed_ID=19496771;QTL=Health_QTL,name=LDL cholesterol,pubmed_ID=21752294;QTL=Reproduction_QTL,name=Nonfunctional nipples,pubmed_ID=18219525;QTL=Health_QTL,name=Lactate dehydrogenase level,pubmed_I…
SGE_DUC	1	8487937	7.99-8.99	0.548329	DYNLT1,EZR,FNDC1,GTF2H5,RSPH3,SERAC1,SYTL3,TAGAP,TMEM181,TULP4	QTL=Meat_and_Carcass_QTL,name=Loin muscle area,pubmed_ID=22303314;QTL=Reproduction_QTL,name=Teat number,pubmed_ID=11167524;QTL=Meat_and_Carcass_QTL,name=Loin muscle area,pubmed_ID=17965326;QTL=Production_QTL,name=Body weight (birth),pubmed_ID=ISU0007;QTL=Meat_and_Carcass_QTL,name=Diameter of angular fibers,pubmed_ID=16526961;QTL=Meat_and_Carcass_QTL,name=Marbling,pubmed_ID=25888076;QTL=Meat_and_C…
SGE_DUC	12	6731269	6.23-7.23	0.547273	ATP5H,BTBD17,CD300A,CD300C,CD300LB,CD300LF,CDR2L,DNAI2,FADS6,FDXR,GPR142,GPRC5C,GRIN2C,HID1,KCTD2,KIF19,LOC100514068,LOC100515852,LOC102159509,LOC102162489,MRPL58,NAT9,OTOP2,OTOP3,RAB37,RPL38,SLC9A3R1,TMEM104,TTYH2,USH1G	QTL=Meat_and_Carcass_QTL,name=Backfat at tenth rib,pubmed_ID=ISU0018;QTL=Meat_and_Carcass_QTL,name=Backfat at mid-back,pubmed_ID=18651874;QTL=Exterior_QTL,name=Vertebra number,pubmed_ID=22497517;QTL=Exterior_QTL,name=Thoracic vertebra number,pubmed_ID=22497517;QTL=Health_QTL,name=Interleukin-10 level,pubmed_ID=21199392;QTL=Health_QTL,name=Toll-like receptor 9 level,pubmed_ID=21199392;QTL=Meat_and…
SGE_DUC	12	6827876	6.33-7.33	0.543075	BTBD17,CD300A,CD300C,CD300LB,CD300LF,DNAI2,FADS6,FDXR,GPR142,GPRC5C,GRIN2C,KIF19,LOC100514068,LOC100515852,LOC102159509,LOC102162489,NAT9,OTOP2,RAB37,RPL38,SLC9A3R1,TMEM104,TTYH2,USH1G	QTL=Meat_and_Carcass_QTL,name=Backfat at tenth rib,pubmed_ID=ISU0018;QTL=Meat_and_Carcass_QTL,name=Backfat at mid-back,pubmed_ID=18651874;QTL=Exterior_QTL,name=Vertebra number,pubmed_ID=22497517;QTL=Exterior_QTL,name=Thoracic vertebra number,pubmed_ID=22497517;QTL=Health_QTL,name=Interleukin-10 level,pubmed_ID=21199392;QTL=Health_QTL,name=Toll-like receptor 9 level,pubmed_ID=21199392;QTL=Meat_and…
SGE_DUC	1	7985098	7.49-8.49	0.541396	ACAT2,EZR,FNDC1,LOC102157641,MAS1,MRPL18,PNLDC1,RSPH3,SOD2,SYTL3,TAGAP,TCP1,WTAP	QTL=Meat_and_Carcass_QTL,name=Loin muscle area,pubmed_ID=22303314;QTL=Reproduction_QTL,name=Teat number,pubmed_ID=11167524;QTL=Meat_and_Carcass_QTL,name=Loin muscle area,pubmed_ID=17965326;QTL=Production_QTL,name=Body weight (birth),pubmed_ID=ISU0007;QTL=Meat_and_Carcass_QTL,name=Diameter of angular fibers,pubmed_ID=16526961;QTL=Meat_and_Carcass_QTL,name=Marbling,pubmed_ID=25888076;QTL=Meat_and_C…
SGE_DUC	12	6699678	6.2-7.2	0.541171	ATP5H,BTBD17,CD300A,CD300C,CD300LB,CD300LF,CDR2L,DNAI2,FADS6,FDXR,GPR142,GPRC5C,GRIN2C,HID1,KCTD2,KIF19,LOC100514068,LOC100514979,LOC100515852,LOC102159509,LOC110255970,MRPL58,NAT9,OTOP2,OTOP3,RAB37,RPL38,SLC16A5,SLC9A3R1,TMEM104,TTYH2,USH1G	QTL=Meat_and_Carcass_QTL,name=Backfat at tenth rib,pubmed_ID=ISU0018;QTL=Meat_and_Carcass_QTL,name=Backfat at mid-back,pubmed_ID=18651874;QTL=Exterior_QTL,name=Vertebra number,pubmed_ID=22497517;QTL=Exterior_QTL,name=Thoracic vertebra number,pubmed_ID=22497517;QTL=Health_QTL,name=Interleukin-10 level,pubmed_ID=21199392;QTL=Health_QTL,name=Toll-like receptor 9 level,pubmed_ID=21199392;QTL=Meat_and…
SGE_DUC	12	6629321	6.13-7.13	0.54047	ARMC7,ATP5H,BTBD17,CD300A,CD300C,CD300LB,CD300LF,CDR2L,DNAI2,FADS6,FDXR,GPR142,GPRC5C,GRIN2C,HID1,JPT1,KCTD2,KIF19,LOC100514068,LOC100514979,LOC100515852,LOC102159509,LOC110255970,MRPL58,NAT9,NT5C,OTOP2,OTOP3,RAB37,RPL38,SLC16A5,SLC9A3R1,SUMO2,TMEM104,TTYH2,USH1G	QTL=Meat_and_Carcass_QTL,name=Backfat at tenth rib,pubmed_ID=ISU0018;QTL=Meat_and_Carcass_QTL,name=Backfat at mid-back,pubmed_ID=18651874;QTL=Exterior_QTL,name=Vertebra number,pubmed_ID=22497517;QTL=Exterior_QTL,name=Thoracic vertebra number,pubmed_ID=22497517;QTL=Health_QTL,name=Interleukin-10 level,pubmed_ID=21199392;QTL=Health_QTL,name=Toll-like receptor 9 level,pubmed_ID=21199392;QTL=Meat_and…
SGE_DUC	12	6693425	6.19-7.19	0.540285	ATP5H,BTBD17,CD300A,CD300C,CD300LB,CD300LF,CDR2L,DNAI2,FADS6,FDXR,GPR142,GPRC5C,GRIN2C,HID1,KCTD2,KIF19,LOC100514068,LOC100514979,LOC100515852,LOC102159509,LOC110255970,MRPL58,NAT9,OTOP2,OTOP3,RAB37,RPL38,SLC16A5,SLC9A3R1,TMEM104,TTYH2,USH1G	QTL=Meat_and_Carcass_QTL,name=Backfat at tenth rib,pubmed_ID=ISU0018;QTL=Meat_and_Carcass_QTL,name=Backfat at mid-back,pubmed_ID=18651874;QTL=Exterior_QTL,name=Vertebra number,pubmed_ID=22497517;QTL=Exterior_QTL,name=Thoracic vertebra number,pubmed_ID=22497517;QTL=Health_QTL,name=Interleukin-10 level,pubmed_ID=21199392;QTL=Health_QTL,name=Toll-like receptor 9 level,pubmed_ID=21199392;QTL=Meat_and…
SGE_DUC	12	6655483	6.16-7.16	0.539265	ARMC7,ATP5H,BTBD17,CD300A,CD300C,CD300LB,CD300LF,CDR2L,DNAI2,FADS6,FDXR,GPR142,GPRC5C,GRIN2C,HID1,JPT1,KCTD2,KIF19,LOC100514068,LOC100514979,LOC100515852,LOC102159509,LOC110255970,MRPL58,NAT9,NT5C,OTOP2,OTOP3,RAB37,RPL38,SLC16A5,SLC9A3R1,TMEM104,TTYH2,USH1G	QTL=Meat_and_Carcass_QTL,name=Backfat at tenth rib,pubmed_ID=ISU0018;QTL=Meat_and_Carcass_QTL,name=Backfat at mid-back,pubmed_ID=18651874;QTL=Exterior_QTL,name=Vertebra number,pubmed_ID=22497517;QTL=Exterior_QTL,name=Thoracic vertebra number,pubmed_ID=22497517;QTL=Health_QTL,name=Interleukin-10 level,pubmed_ID=21199392;QTL=Health_QTL,name=Toll-like receptor 9 level,pubmed_ID=21199392;QTL=Meat_and…
SGE_DUC	12	6667840	6.17-7.17	0.538542	ARMC7,ATP5H,BTBD17,CD300A,CD300C,CD300LB,CD300LF,CDR2L,DNAI2,FADS6,FDXR,GPR142,GPRC5C,GRIN2C,HID1,KCTD2,KIF19,LOC100514068,LOC100514979,LOC100515852,LOC102159509,LOC110255970,MRPL58,NAT9,OTOP2,OTOP3,RAB37,RPL38,SLC16A5,SLC9A3R1,TMEM104,TTYH2,USH1G	QTL=Meat_and_Carcass_QTL,name=Backfat at tenth rib,pubmed_ID=ISU0018;QTL=Meat_and_Carcass_QTL,name=Backfat at mid-back,pubmed_ID=18651874;QTL=Exterior_QTL,name=Vertebra number,pubmed_ID=22497517;QTL=Exterior_QTL,name=Thoracic vertebra number,pubmed_ID=22497517;QTL=Health_QTL,name=Interleukin-10 level,pubmed_ID=21199392;QTL=Health_QTL,name=Toll-like receptor 9 level,pubmed_ID=21199392;QTL=Meat_and…
SGE_DUC	13	16932177	16.43-17.43	0.525984	GADL1,RBMS3,TGFBR2	QTL=Health_QTL,name=Actinobacillus pleuropneumoniae susceptibility,pubmed_ID=24445419;QTL=Exterior_QTL,name=Ear weight,pubmed_ID=19392826;QTL=Health_Association,name=Salmonella count in spleen,pubmed_ID=19496771;QTL=Production_QTL,name=Average daily gain,pubmed_ID=9611214;QTL=Meat_and_Carcass_QTL,name=Myofibril fragmentation index,pubmed_ID=16441291;QTL=Meat_and_Carcass_QTL,name=PH for Longissmus…
SGE_DUC	13	16808911	16.31-17.31	0.52459	GADL1,RBMS3,TGFBR2	QTL=Health_QTL,name=Actinobacillus pleuropneumoniae susceptibility,pubmed_ID=24445419;QTL=Exterior_QTL,name=Ear weight,pubmed_ID=19392826;QTL=Health_Association,name=Salmonella count in spleen,pubmed_ID=19496771;QTL=Production_QTL,name=Average daily gain,pubmed_ID=9611214;QTL=Meat_and_Carcass_QTL,name=Myofibril fragmentation index,pubmed_ID=16441291;QTL=Meat_and_Carcass_QTL,name=PH for Longissmus…
SGE_DUC	13	65654238	65.15-66.15	0.513453	ARPC4,BRPF1,CAMK1,CIDEC,CPNE9,LHFPL4,MTMR14,OGG1,OXTR,RAD18,RPUSD3,SETD5,SRGAP3,TADA3,THUMPD3,TTLL3	QTL=Health_QTL,name=Actinobacillus pleuropneumoniae susceptibility,pubmed_ID=24445419;QTL=Production_QTL,name=Average daily gain,pubmed_ID=9611214;QTL=Health_Association,name=Salmonella count in spleen,pubmed_ID=19496771;QTL=Health_QTL,name=LDL cholesterol,pubmed_ID=21752294;QTL=Reproduction_QTL,name=Nonfunctional nipples,pubmed_ID=18219525;QTL=Health_QTL,name=Lactate dehydrogenase level,pubmed_I…
SGE_DUC	13	16810330	16.31-17.31	0.506814	GADL1,RBMS3,TGFBR2	QTL=Health_QTL,name=Actinobacillus pleuropneumoniae susceptibility,pubmed_ID=24445419;QTL=Exterior_QTL,name=Ear weight,pubmed_ID=19392826;QTL=Health_Association,name=Salmonella count in spleen,pubmed_ID=19496771;QTL=Production_QTL,name=Average daily gain,pubmed_ID=9611214;QTL=Meat_and_Carcass_QTL,name=Myofibril fragmentation index,pubmed_ID=16441291;QTL=Meat_and_Carcass_QTL,name=PH for Longissmus…
SGE_DUC	1	8005058	7.51-8.51	0.503798	ACAT2,EZR,FNDC1,LOC102157641,MAS1,MRPL18,PNLDC1,RSPH3,SOD2,SYTL3,TAGAP,TCP1,WTAP	QTL=Meat_and_Carcass_QTL,name=Loin muscle area,pubmed_ID=22303314;QTL=Reproduction_QTL,name=Teat number,pubmed_ID=11167524;QTL=Meat_and_Carcass_QTL,name=Loin muscle area,pubmed_ID=17965326;QTL=Production_QTL,name=Body weight (birth),pubmed_ID=ISU0007;QTL=Meat_and_Carcass_QTL,name=Diameter of angular fibers,pubmed_ID=16526961;QTL=Meat_and_Carcass_QTL,name=Marbling,pubmed_ID=25888076;QTL=Meat_and_C…
SGE_DUC	6	76580845	76.08-77.08	0.502347	ACTL8,ARHGEF10L,IGSF21,KLHDC7A	QTL=Meat_and_Carcass_QTL,name=Intramuscular fat content,pubmed_ID=11219443;QTL=Meat_and_Carcass_QTL,name=Meat color a*,pubmed_ID=17121599;QTL=Meat_and_Carcass_QTL,name=Meat color a*,pubmed_ID=17121599;QTL=Meat_and_Carcass_QTL,name=Meat color a*,pubmed_ID=17121599;QTL=Meat_and_Carcass_QTL,name=Meat color a*,pubmed_ID=17121599;QTL=Meat_and_Carcass_QTL,name=Marbling,pubmed_ID=25888076;QTL=Reproducti…
SGE_DUC	13	65597281	65.1-66.1	0.496313	ARPC4,BRPF1,CAMK1,CAV3,CPNE9,LHFPL4,MTMR14,OGG1,OXTR,RAD18,SETD5,SRGAP3,TADA3,THUMPD3,TTLL3	QTL=Health_QTL,name=Actinobacillus pleuropneumoniae susceptibility,pubmed_ID=24445419;QTL=Production_QTL,name=Average daily gain,pubmed_ID=9611214;QTL=Health_Association,name=Salmonella count in spleen,pubmed_ID=19496771;QTL=Health_QTL,name=LDL cholesterol,pubmed_ID=21752294;QTL=Reproduction_QTL,name=Nonfunctional nipples,pubmed_ID=18219525;QTL=Health_QTL,name=Lactate dehydrogenase level,pubmed_I…
SGE_DUC	6	76802974	76.3-77.3	0.495732	ACTL8,IGSF21,KLHDC7A,PAX7	QTL=Meat_and_Carcass_QTL,name=Intramuscular fat content,pubmed_ID=11219443;QTL=Meat_and_Carcass_QTL,name=Meat color a*,pubmed_ID=17121599;QTL=Meat_and_Carcass_QTL,name=Meat color a*,pubmed_ID=17121599;QTL=Meat_and_Carcass_QTL,name=Meat color a*,pubmed_ID=17121599;QTL=Meat_and_Carcass_QTL,name=Meat color a*,pubmed_ID=17121599;QTL=Meat_and_Carcass_QTL,name=Marbling,pubmed_ID=25888076;QTL=Reproducti…
SGE_DUC	13	16892960	16.39-17.39	0.495055	GADL1,RBMS3,TGFBR2	QTL=Health_QTL,name=Actinobacillus pleuropneumoniae susceptibility,pubmed_ID=24445419;QTL=Exterior_QTL,name=Ear weight,pubmed_ID=19392826;QTL=Health_Association,name=Salmonella count in spleen,pubmed_ID=19496771;QTL=Production_QTL,name=Average daily gain,pubmed_ID=9611214;QTL=Meat_and_Carcass_QTL,name=Myofibril fragmentation index,pubmed_ID=16441291;QTL=Meat_and_Carcass_QTL,name=PH for Longissmus…
SGE_DUC	1	8287008	7.79-8.79	0.495042	DYNLT1,EZR,FNDC1,RSPH3,SYTL3,TAGAP,TMEM181,TULP4	QTL=Meat_and_Carcass_QTL,name=Loin muscle area,pubmed_ID=22303314;QTL=Reproduction_QTL,name=Teat number,pubmed_ID=11167524;QTL=Meat_and_Carcass_QTL,name=Loin muscle area,pubmed_ID=17965326;QTL=Production_QTL,name=Body weight (birth),pubmed_ID=ISU0007;QTL=Meat_and_Carcass_QTL,name=Diameter of angular fibers,pubmed_ID=16526961;QTL=Meat_and_Carcass_QTL,name=Marbling,pubmed_ID=25888076;QTL=Meat_and_C…
SGE_DUC	13	16894692	16.39-17.39	0.494883	GADL1,RBMS3,TGFBR2	QTL=Health_QTL,name=Actinobacillus pleuropneumoniae susceptibility,pubmed_ID=24445419;QTL=Exterior_QTL,name=Ear weight,pubmed_ID=19392826;QTL=Health_Association,name=Salmonella count in spleen,pubmed_ID=19496771;QTL=Production_QTL,name=Average daily gain,pubmed_ID=9611214;QTL=Meat_and_Carcass_QTL,name=Myofibril fragmentation index,pubmed_ID=16441291;QTL=Meat_and_Carcass_QTL,name=PH for Longissmus…
SGE_DUC	12	6833759	6.33-7.33	0.488548	BTBD17,CD300A,CD300C,CD300LB,CD300LF,DNAI2,FADS6,FDXR,GPR142,GPRC5C,GRIN2C,KIF19,LOC100514068,LOC100515852,LOC102159509,LOC102162489,NAT9,RAB37,RPL38,SDK2,SLC9A3R1,TMEM104,TTYH2,USH1G	QTL=Meat_and_Carcass_QTL,name=Backfat at tenth rib,pubmed_ID=ISU0018;QTL=Meat_and_Carcass_QTL,name=Backfat at mid-back,pubmed_ID=18651874;QTL=Exterior_QTL,name=Vertebra number,pubmed_ID=22497517;QTL=Exterior_QTL,name=Thoracic vertebra number,pubmed_ID=22497517;QTL=Health_QTL,name=Interleukin-10 level,pubmed_ID=21199392;QTL=Health_QTL,name=Toll-like receptor 9 level,pubmed_ID=21199392;QTL=Meat_and…
SGE_DUC	1	8461674	7.96-8.96	0.474447	DYNLT1,EZR,FNDC1,GTF2H5,RSPH3,SERAC1,SYTL3,TAGAP,TMEM181,TULP4	QTL=Meat_and_Carcass_QTL,name=Loin muscle area,pubmed_ID=22303314;QTL=Reproduction_QTL,name=Teat number,pubmed_ID=11167524;QTL=Meat_and_Carcass_QTL,name=Loin muscle area,pubmed_ID=17965326;QTL=Production_QTL,name=Body weight (birth),pubmed_ID=ISU0007;QTL=Meat_and_Carcass_QTL,name=Diameter of angular fibers,pubmed_ID=16526961;QTL=Meat_and_Carcass_QTL,name=Marbling,pubmed_ID=25888076;QTL=Meat_and_C…
SGE_DUC	1	8554166	8.05-9.05	0.473103	DYNLT1,EZR,FNDC1,GTF2H5,RSPH3,SERAC1,SYNJ2,SYTL3,TAGAP,TMEM181,TULP4	QTL=Meat_and_Carcass_QTL,name=Loin muscle area,pubmed_ID=22303314;QTL=Reproduction_QTL,name=Teat number,pubmed_ID=11167524;QTL=Meat_and_Carcass_QTL,name=Loin muscle area,pubmed_ID=17965326;QTL=Production_QTL,name=Body weight (birth),pubmed_ID=ISU0007;QTL=Meat_and_Carcass_QTL,name=Diameter of angular fibers,pubmed_ID=16526961;QTL=Meat_and_Carcass_QTL,name=Marbling,pubmed_ID=25888076;QTL=Meat_and_C…
SGE_DUC	1	8504144	8-9	0.47049	DYNLT1,EZR,FNDC1,GTF2H5,RSPH3,SERAC1,SYTL3,TAGAP,TMEM181,TULP4	QTL=Meat_and_Carcass_QTL,name=Loin muscle area,pubmed_ID=22303314;QTL=Reproduction_QTL,name=Teat number,pubmed_ID=11167524;QTL=Meat_and_Carcass_QTL,name=Loin muscle area,pubmed_ID=17965326;QTL=Production_QTL,name=Body weight (birth),pubmed_ID=ISU0007;QTL=Meat_and_Carcass_QTL,name=Diameter of angular fibers,pubmed_ID=16526961;QTL=Meat_and_Carcass_QTL,name=Marbling,pubmed_ID=25888076;QTL=Meat_and_C…
SGE_DUC	6	76858275	76.36-77.36	0.467433	ACTL8,IGSF21,KLHDC7A,PAX7,TAS1R2	QTL=Meat_and_Carcass_QTL,name=Intramuscular fat content,pubmed_ID=11219443;QTL=Meat_and_Carcass_QTL,name=Meat color a*,pubmed_ID=17121599;QTL=Meat_and_Carcass_QTL,name=Meat color a*,pubmed_ID=17121599;QTL=Meat_and_Carcass_QTL,name=Meat color a*,pubmed_ID=17121599;QTL=Meat_and_Carcass_QTL,name=Meat color a*,pubmed_ID=17121599;QTL=Meat_and_Carcass_QTL,name=Marbling,pubmed_ID=25888076;QTL=Reproducti…
SGE_DUC	13	65882018	65.38-66.38	0.466628	ARPC4,BRK1,BRPF1,CAMK1,CIDEC,CPNE9,CRELD1,EMC3,FANCD2,FANCD2OS,IL17RC,IL17RE,IRAK2,JAGN1,LHFPL4,MTMR14,OGG1,PRRT3,RPUSD3,SETD5,SRGAP3,TADA3,THUMPD3,TTLL3,VHL	QTL=Health_QTL,name=Actinobacillus pleuropneumoniae susceptibility,pubmed_ID=24445419;QTL=Production_QTL,name=Average daily gain,pubmed_ID=9611214;QTL=Health_Association,name=Salmonella count in spleen,pubmed_ID=19496771;QTL=Health_QTL,name=LDL cholesterol,pubmed_ID=21752294;QTL=Reproduction_QTL,name=Nonfunctional nipples,pubmed_ID=18219525;QTL=Health_QTL,name=Lactate dehydrogenase level,pubmed_I…
SGE_DUC	18	2564468	2.06-3.06	0.466309	CNPY1,EN2,HTR5A,INSIG1,LOC110257571,RBM33,SHH	QTL=Reproduction_QTL,name=Total number born alive,pubmed_ID=24456574;QTL=Reproduction_QTL,name=Litter size,pubmed_ID=24456574;QTL=Reproduction_QTL,name=Teat number,pubmed_ID=24456574;QTL=Meat_and_Carcass_QTL,name=Liver weight,pubmed_ID=ISU0024;QTL=Meat_and_Carcass_QTL,name=Diameter of muscle fibers,pubmed_ID=16526961;QTL=Meat_and_Carcass_QTL,name=Diameter of type I muscle fibers,pubmed_ID=1652696…
SGE_DUC	12	6855894	6.36-7.36	0.46184	BTBD17,CD300A,CD300C,CD300LB,CD300LF,DNAI2,FADS6,FDXR,GPR142,GPRC5C,GRIN2C,KIF19,LOC100514068,LOC100515852,LOC102159509,LOC102162489,NAT9,RAB37,RPL38,SDK2,SLC9A3R1,TMEM104,TTYH2	QTL=Meat_and_Carcass_QTL,name=Backfat at tenth rib,pubmed_ID=ISU0018;QTL=Meat_and_Carcass_QTL,name=Backfat at mid-back,pubmed_ID=18651874;QTL=Exterior_QTL,name=Vertebra number,pubmed_ID=22497517;QTL=Exterior_QTL,name=Thoracic vertebra number,pubmed_ID=22497517;QTL=Health_QTL,name=Interleukin-10 level,pubmed_ID=21199392;QTL=Health_QTL,name=Toll-like receptor 9 level,pubmed_ID=21199392;QTL=Meat_and…
SGE_DUC	1	7855602	7.36-8.36	0.457539	ACAT2,FNDC1,IGF2R,LOC102157641,MAS1,MRPL18,PNLDC1,RSPH3,SLC22A1,SOD2,TAGAP,TCP1,WTAP	QTL=Meat_and_Carcass_QTL,name=Loin muscle area,pubmed_ID=22303314;QTL=Reproduction_QTL,name=Teat number,pubmed_ID=11167524;QTL=Meat_and_Carcass_QTL,name=Loin muscle area,pubmed_ID=17965326;QTL=Production_QTL,name=Body weight (birth),pubmed_ID=ISU0007;QTL=Meat_and_Carcass_QTL,name=Diameter of angular fibers,pubmed_ID=16526961;QTL=Meat_and_Carcass_QTL,name=Marbling,pubmed_ID=25888076;QTL=Meat_and_C…
SGE_DUC	6	76510963	76.01-77.01	0.451197	ACTL8,ARHGEF10L,IGSF21,RCC2	QTL=Meat_and_Carcass_QTL,name=Intramuscular fat content,pubmed_ID=11219443;QTL=Meat_and_Carcass_QTL,name=Meat color a*,pubmed_ID=17121599;QTL=Meat_and_Carcass_QTL,name=Meat color a*,pubmed_ID=17121599;QTL=Meat_and_Carcass_QTL,name=Meat color a*,pubmed_ID=17121599;QTL=Meat_and_Carcass_QTL,name=Meat color a*,pubmed_ID=17121599;QTL=Meat_and_Carcass_QTL,name=Marbling,pubmed_ID=25888076;QTL=Reproducti…
SGE_DUC	6	76839429	76.34-77.34	0.449775	ACTL8,IGSF21,KLHDC7A,PAX7	QTL=Meat_and_Carcass_QTL,name=Intramuscular fat content,pubmed_ID=11219443;QTL=Meat_and_Carcass_QTL,name=Meat color a*,pubmed_ID=17121599;QTL=Meat_and_Carcass_QTL,name=Meat color a*,pubmed_ID=17121599;QTL=Meat_and_Carcass_QTL,name=Meat color a*,pubmed_ID=17121599;QTL=Meat_and_Carcass_QTL,name=Meat color a*,pubmed_ID=17121599;QTL=Meat_and_Carcass_QTL,name=Marbling,pubmed_ID=25888076;QTL=Reproducti…
SGE_DUC	12	6840394	6.34-7.34	0.449007	BTBD17,CD300A,CD300C,CD300LB,CD300LF,DNAI2,FADS6,FDXR,GPR142,GPRC5C,GRIN2C,KIF19,LOC100514068,LOC100515852,LOC102159509,LOC102162489,NAT9,RAB37,RPL38,SDK2,SLC9A3R1,TMEM104,TTYH2,USH1G	QTL=Meat_and_Carcass_QTL,name=Backfat at tenth rib,pubmed_ID=ISU0018;QTL=Meat_and_Carcass_QTL,name=Backfat at mid-back,pubmed_ID=18651874;QTL=Exterior_QTL,name=Vertebra number,pubmed_ID=22497517;QTL=Exterior_QTL,name=Thoracic vertebra number,pubmed_ID=22497517;QTL=Health_QTL,name=Interleukin-10 level,pubmed_ID=21199392;QTL=Health_QTL,name=Toll-like receptor 9 level,pubmed_ID=21199392;QTL=Meat_and…
SGE_DUC	1	8026909	7.53-8.53	0.448972	ACAT2,EZR,FNDC1,LOC102157641,MAS1,MRPL18,PNLDC1,RSPH3,SOD2,SYTL3,TAGAP,TCP1,WTAP	QTL=Meat_and_Carcass_QTL,name=Loin muscle area,pubmed_ID=22303314;QTL=Reproduction_QTL,name=Teat number,pubmed_ID=11167524;QTL=Meat_and_Carcass_QTL,name=Loin muscle area,pubmed_ID=17965326;QTL=Production_QTL,name=Body weight (birth),pubmed_ID=ISU0007;QTL=Meat_and_Carcass_QTL,name=Diameter of angular fibers,pubmed_ID=16526961;QTL=Meat_and_Carcass_QTL,name=Marbling,pubmed_ID=25888076;QTL=Meat_and_C…
SGE_DUC	1	8362294	7.86-8.86	0.447073	DYNLT1,EZR,FNDC1,RSPH3,SYTL3,TAGAP,TMEM181,TULP4	QTL=Meat_and_Carcass_QTL,name=Loin muscle area,pubmed_ID=22303314;QTL=Reproduction_QTL,name=Teat number,pubmed_ID=11167524;QTL=Meat_and_Carcass_QTL,name=Loin muscle area,pubmed_ID=17965326;QTL=Production_QTL,name=Body weight (birth),pubmed_ID=ISU0007;QTL=Meat_and_Carcass_QTL,name=Diameter of angular fibers,pubmed_ID=16526961;QTL=Meat_and_Carcass_QTL,name=Marbling,pubmed_ID=25888076;QTL=Meat_and_C…
SGE_DUC	18	2585486	2.09-3.09	0.446763	CNPY1,EN2,HTR5A,INSIG1,LOC110257571,PAXIP1,RBM33,SHH	QTL=Reproduction_QTL,name=Total number born alive,pubmed_ID=24456574;QTL=Reproduction_QTL,name=Litter size,pubmed_ID=24456574;QTL=Reproduction_QTL,name=Teat number,pubmed_ID=24456574;QTL=Meat_and_Carcass_QTL,name=Liver weight,pubmed_ID=ISU0024;QTL=Meat_and_Carcass_QTL,name=Diameter of muscle fibers,pubmed_ID=16526961;QTL=Meat_and_Carcass_QTL,name=Diameter of type I muscle fibers,pubmed_ID=1652696…
SGE_DUC	1	7949224	7.45-8.45	0.444917	ACAT2,EZR,FNDC1,IGF2R,LOC102157641,MAS1,MRPL18,PNLDC1,RSPH3,SOD2,TAGAP,TCP1,WTAP	QTL=Meat_and_Carcass_QTL,name=Loin muscle area,pubmed_ID=22303314;QTL=Reproduction_QTL,name=Teat number,pubmed_ID=11167524;QTL=Meat_and_Carcass_QTL,name=Loin muscle area,pubmed_ID=17965326;QTL=Production_QTL,name=Body weight (birth),pubmed_ID=ISU0007;QTL=Meat_and_Carcass_QTL,name=Diameter of angular fibers,pubmed_ID=16526961;QTL=Meat_and_Carcass_QTL,name=Marbling,pubmed_ID=25888076;QTL=Meat_and_C…
SGE_DUC	13	65257085	64.76-65.76	0.442809	CAV3,LMCD1,OXTR,RAD18,SRGAP3,SSUH2,THUMPD3	QTL=Health_QTL,name=Actinobacillus pleuropneumoniae susceptibility,pubmed_ID=24445419;QTL=Production_QTL,name=Average daily gain,pubmed_ID=9611214;QTL=Health_Association,name=Salmonella count in spleen,pubmed_ID=19496771;QTL=Health_QTL,name=LDL cholesterol,pubmed_ID=21752294;QTL=Reproduction_QTL,name=Nonfunctional nipples,pubmed_ID=18219525;QTL=Health_QTL,name=Lactate dehydrogenase level,pubmed_I…
SGE_DUC	1	8382364	7.88-8.88	0.437064	DYNLT1,EZR,FNDC1,RSPH3,SYTL3,TAGAP,TMEM181,TULP4	QTL=Meat_and_Carcass_QTL,name=Loin muscle area,pubmed_ID=22303314;QTL=Reproduction_QTL,name=Teat number,pubmed_ID=11167524;QTL=Meat_and_Carcass_QTL,name=Loin muscle area,pubmed_ID=17965326;QTL=Production_QTL,name=Body weight (birth),pubmed_ID=ISU0007;QTL=Meat_and_Carcass_QTL,name=Diameter of angular fibers,pubmed_ID=16526961;QTL=Meat_and_Carcass_QTL,name=Marbling,pubmed_ID=25888076;QTL=Meat_and_C…
SGE_DUC	13	16975328	16.48-17.48	0.428312	GADL1,TGFBR2	QTL=Health_QTL,name=Actinobacillus pleuropneumoniae susceptibility,pubmed_ID=24445419;QTL=Exterior_QTL,name=Ear weight,pubmed_ID=19392826;QTL=Health_Association,name=Salmonella count in spleen,pubmed_ID=19496771;QTL=Production_QTL,name=Average daily gain,pubmed_ID=9611214;QTL=Meat_and_Carcass_QTL,name=Myofibril fragmentation index,pubmed_ID=16441291;QTL=Meat_and_Carcass_QTL,name=PH for Longissmus…
SGE_DUC	6	76964004	76.46-77.46	0.425781	ALDH4A1,IFFO2,IGSF21,KLHDC7A,PAX7,TAS1R2	QTL=Meat_and_Carcass_QTL,name=Intramuscular fat content,pubmed_ID=11219443;QTL=Meat_and_Carcass_QTL,name=Meat color a*,pubmed_ID=17121599;QTL=Meat_and_Carcass_QTL,name=Meat color a*,pubmed_ID=17121599;QTL=Meat_and_Carcass_QTL,name=Meat color a*,pubmed_ID=17121599;QTL=Meat_and_Carcass_QTL,name=Meat color a*,pubmed_ID=17121599;QTL=Meat_and_Carcass_QTL,name=Marbling,pubmed_ID=25888076;QTL=Reproducti…
SGE_DUC	1	8300592	7.8-8.8	0.425615	DYNLT1,EZR,FNDC1,RSPH3,SYTL3,TAGAP,TMEM181,TULP4	QTL=Meat_and_Carcass_QTL,name=Loin muscle area,pubmed_ID=22303314;QTL=Reproduction_QTL,name=Teat number,pubmed_ID=11167524;QTL=Meat_and_Carcass_QTL,name=Loin muscle area,pubmed_ID=17965326;QTL=Production_QTL,name=Body weight (birth),pubmed_ID=ISU0007;QTL=Meat_and_Carcass_QTL,name=Diameter of angular fibers,pubmed_ID=16526961;QTL=Meat_and_Carcass_QTL,name=Marbling,pubmed_ID=25888076;QTL=Meat_and_C…
SGE_DUC	6	76942191	76.44-77.44	0.424502	ALDH4A1,IFFO2,IGSF21,KLHDC7A,PAX7,TAS1R2	QTL=Meat_and_Carcass_QTL,name=Intramuscular fat content,pubmed_ID=11219443;QTL=Meat_and_Carcass_QTL,name=Meat color a*,pubmed_ID=17121599;QTL=Meat_and_Carcass_QTL,name=Meat color a*,pubmed_ID=17121599;QTL=Meat_and_Carcass_QTL,name=Meat color a*,pubmed_ID=17121599;QTL=Meat_and_Carcass_QTL,name=Meat color a*,pubmed_ID=17121599;QTL=Meat_and_Carcass_QTL,name=Marbling,pubmed_ID=25888076;QTL=Reproducti…
SGE_DUC	15	115450142	114.95-115.95	0.424275	ERBB4,IKZF2,LOC100626390,SPAG16	QTL=Meat_and_Carcass_QTL,name=Loin muscle area,pubmed_ID=25888076;QTL=Meat_and_Carcass_QTL,name=Loin muscle area,pubmed_ID=25888076;QTL=Meat_and_Carcass_QTL,name=Shear force,pubmed_ID=25888076;QTL=Meat_and_Carcass_QTL,name=Backfat at tenth rib,pubmed_ID=17459017;QTL=Meat_and_Carcass_QTL,name=pH for Semimembranosus,pubmed_ID=17459017;QTL=Reproduction_QTL,name=Nonfunctional nipples,pubmed_ID=182195…
SGE_DUC	6	76930395	76.43-77.43	0.42317	ALDH4A1,IFFO2,IGSF21,KLHDC7A,PAX7,TAS1R2	QTL=Meat_and_Carcass_QTL,name=Intramuscular fat content,pubmed_ID=11219443;QTL=Meat_and_Carcass_QTL,name=Meat color a*,pubmed_ID=17121599;QTL=Meat_and_Carcass_QTL,name=Meat color a*,pubmed_ID=17121599;QTL=Meat_and_Carcass_QTL,name=Meat color a*,pubmed_ID=17121599;QTL=Meat_and_Carcass_QTL,name=Meat color a*,pubmed_ID=17121599;QTL=Meat_and_Carcass_QTL,name=Marbling,pubmed_ID=25888076;QTL=Reproducti…
SGE_DUC	18	2624711	2.12-3.12	0.421589	CNPY1,EN2,HTR5A,INSIG1,LOC110257571,PAXIP1,RBM33,SHH	QTL=Reproduction_QTL,name=Total number born alive,pubmed_ID=24456574;QTL=Reproduction_QTL,name=Litter size,pubmed_ID=24456574;QTL=Reproduction_QTL,name=Teat number,pubmed_ID=24456574;QTL=Meat_and_Carcass_QTL,name=Liver weight,pubmed_ID=ISU0024;QTL=Meat_and_Carcass_QTL,name=Diameter of muscle fibers,pubmed_ID=16526961;QTL=Meat_and_Carcass_QTL,name=Diameter of type I muscle fibers,pubmed_ID=1652696…
SGE_DUC	12	8419808	7.92-8.92	0.419362	LOC102165318,SLC39A11,SOX9	QTL=Meat_and_Carcass_QTL,name=Backfat at tenth rib,pubmed_ID=ISU0018;QTL=Meat_and_Carcass_QTL,name=Backfat at mid-back,pubmed_ID=18651874;QTL=Exterior_QTL,name=Vertebra number,pubmed_ID=22497517;QTL=Exterior_QTL,name=Thoracic vertebra number,pubmed_ID=22497517;QTL=Health_QTL,name=Interleukin-10 level,pubmed_ID=21199392;QTL=Health_QTL,name=Toll-like receptor 9 level,pubmed_ID=21199392;QTL=Meat_and…
SGE_DUC	6	76607597	76.11-77.11	0.418028	ACTL8,ARHGEF10L,IGSF21,KLHDC7A	QTL=Meat_and_Carcass_QTL,name=Intramuscular fat content,pubmed_ID=11219443;QTL=Meat_and_Carcass_QTL,name=Meat color a*,pubmed_ID=17121599;QTL=Meat_and_Carcass_QTL,name=Meat color a*,pubmed_ID=17121599;QTL=Meat_and_Carcass_QTL,name=Meat color a*,pubmed_ID=17121599;QTL=Meat_and_Carcass_QTL,name=Meat color a*,pubmed_ID=17121599;QTL=Meat_and_Carcass_QTL,name=Marbling,pubmed_ID=25888076;QTL=Reproducti…
SGE_DUC	1	8516072	8.02-9.02	0.41795	DYNLT1,EZR,FNDC1,GTF2H5,RSPH3,SERAC1,SYNJ2,SYTL3,TAGAP,TMEM181,TULP4	QTL=Meat_and_Carcass_QTL,name=Loin muscle area,pubmed_ID=22303314;QTL=Reproduction_QTL,name=Teat number,pubmed_ID=11167524;QTL=Meat_and_Carcass_QTL,name=Loin muscle area,pubmed_ID=17965326;QTL=Production_QTL,name=Body weight (birth),pubmed_ID=ISU0007;QTL=Meat_and_Carcass_QTL,name=Diameter of angular fibers,pubmed_ID=16526961;QTL=Meat_and_Carcass_QTL,name=Marbling,pubmed_ID=25888076;QTL=Meat_and_C…
SGE_DUC	1	8236852	7.74-8.74	0.416215	DYNLT1,EZR,FNDC1,RSPH3,SYTL3,TAGAP,TMEM181,TULP4	QTL=Meat_and_Carcass_QTL,name=Loin muscle area,pubmed_ID=22303314;QTL=Reproduction_QTL,name=Teat number,pubmed_ID=11167524;QTL=Meat_and_Carcass_QTL,name=Loin muscle area,pubmed_ID=17965326;QTL=Production_QTL,name=Body weight (birth),pubmed_ID=ISU0007;QTL=Meat_and_Carcass_QTL,name=Diameter of angular fibers,pubmed_ID=16526961;QTL=Meat_and_Carcass_QTL,name=Marbling,pubmed_ID=25888076;QTL=Meat_and_C…
SGE_DUC	12	6877377	6.38-7.38	0.416107	BTBD17,CD300A,CD300C,CD300LB,CD300LF,DNAI2,FDXR,GPR142,GPRC5C,GRIN2C,KIF19,LOC100514068,LOC100515852,LOC102159509,LOC102162489,NAT9,RAB37,RPL38,SDK2,SLC9A3R1,TMEM104,TTYH2	QTL=Meat_and_Carcass_QTL,name=Backfat at tenth rib,pubmed_ID=ISU0018;QTL=Meat_and_Carcass_QTL,name=Backfat at mid-back,pubmed_ID=18651874;QTL=Exterior_QTL,name=Vertebra number,pubmed_ID=22497517;QTL=Exterior_QTL,name=Thoracic vertebra number,pubmed_ID=22497517;QTL=Health_QTL,name=Interleukin-10 level,pubmed_ID=21199392;QTL=Health_QTL,name=Toll-like receptor 9 level,pubmed_ID=21199392;QTL=Meat_and…
SGE_DUC	6	76804942	76.3-77.3	0.413897	ACTL8,IGSF21,KLHDC7A,PAX7	QTL=Meat_and_Carcass_QTL,name=Intramuscular fat content,pubmed_ID=11219443;QTL=Meat_and_Carcass_QTL,name=Meat color a*,pubmed_ID=17121599;QTL=Meat_and_Carcass_QTL,name=Meat color a*,pubmed_ID=17121599;QTL=Meat_and_Carcass_QTL,name=Meat color a*,pubmed_ID=17121599;QTL=Meat_and_Carcass_QTL,name=Meat color a*,pubmed_ID=17121599;QTL=Meat_and_Carcass_QTL,name=Marbling,pubmed_ID=25888076;QTL=Reproducti…
SGE_DUC	15	115472905	114.97-115.97	0.413825	ERBB4,IKZF2,LOC100626390,SPAG16	QTL=Meat_and_Carcass_QTL,name=Loin muscle area,pubmed_ID=25888076;QTL=Meat_and_Carcass_QTL,name=Loin muscle area,pubmed_ID=25888076;QTL=Meat_and_Carcass_QTL,name=Shear force,pubmed_ID=25888076;QTL=Meat_and_Carcass_QTL,name=Backfat at tenth rib,pubmed_ID=17459017;QTL=Meat_and_Carcass_QTL,name=pH for Semimembranosus,pubmed_ID=17459017;QTL=Reproduction_QTL,name=Nonfunctional nipples,pubmed_ID=182195…
SGE_DUC	15	115558530	115.06-116.06	0.413106	ERBB4,IKZF2,LOC100626390,SPAG16	QTL=Meat_and_Carcass_QTL,name=Loin muscle area,pubmed_ID=25888076;QTL=Meat_and_Carcass_QTL,name=Loin muscle area,pubmed_ID=25888076;QTL=Meat_and_Carcass_QTL,name=Shear force,pubmed_ID=25888076;QTL=Meat_and_Carcass_QTL,name=Backfat at tenth rib,pubmed_ID=17459017;QTL=Meat_and_Carcass_QTL,name=pH for Semimembranosus,pubmed_ID=17459017;QTL=Reproduction_QTL,name=Nonfunctional nipples,pubmed_ID=182195…
SGE_DUC	8	136781309	136.28-137.28	0.410161	BMP3,C8H4orf22,PRKG2,RASGEF1B	QTL=Reproduction_QTL,name=Litter size,pubmed_ID=24456574;QTL=Health_QTL,name=Melanoma susceptibility,pubmed_ID=17066441;QTL=Meat_and_Carcass_Association,name=pH 24 hr post mortem (ham),pubmed_ID=21947951;QTL=Reproduction_QTL,name=Litter size,pubmed_ID=12606397;QTL=Reproduction_QTL,name=Total number born alive,pubmed_ID=12606397;QTL=Meat_and_Carcass_QTL,name=Off-flavor score,pubmed_ID=22303314;QTL…
SGE_DUC	6	76521350	76.02-77.02	0.408985	ACTL8,ARHGEF10L,IGSF21	QTL=Meat_and_Carcass_QTL,name=Intramuscular fat content,pubmed_ID=11219443;QTL=Meat_and_Carcass_QTL,name=Meat color a*,pubmed_ID=17121599;QTL=Meat_and_Carcass_QTL,name=Meat color a*,pubmed_ID=17121599;QTL=Meat_and_Carcass_QTL,name=Meat color a*,pubmed_ID=17121599;QTL=Meat_and_Carcass_QTL,name=Meat color a*,pubmed_ID=17121599;QTL=Meat_and_Carcass_QTL,name=Marbling,pubmed_ID=25888076;QTL=Reproducti…
SGE_DUC	6	76870986	76.37-77.37	0.404416	IGSF21,KLHDC7A,PAX7,TAS1R2	QTL=Meat_and_Carcass_QTL,name=Intramuscular fat content,pubmed_ID=11219443;QTL=Meat_and_Carcass_QTL,name=Meat color a*,pubmed_ID=17121599;QTL=Meat_and_Carcass_QTL,name=Meat color a*,pubmed_ID=17121599;QTL=Meat_and_Carcass_QTL,name=Meat color a*,pubmed_ID=17121599;QTL=Meat_and_Carcass_QTL,name=Meat color a*,pubmed_ID=17121599;QTL=Meat_and_Carcass_QTL,name=Marbling,pubmed_ID=25888076;QTL=Reproducti…
SGE_DUC	1	7790813	7.29-8.29	0.404081	ACAT2,FNDC1,IGF2R,LOC102157641,MAS1,MRPL18,PNLDC1,RSPH3,SLC22A1,SLC22A2,SOD2,TAGAP,TCP1,WTAP	QTL=Meat_and_Carcass_QTL,name=Loin muscle area,pubmed_ID=22303314;QTL=Reproduction_QTL,name=Teat number,pubmed_ID=11167524;QTL=Meat_and_Carcass_QTL,name=Loin muscle area,pubmed_ID=17965326;QTL=Production_QTL,name=Body weight (birth),pubmed_ID=ISU0007;QTL=Meat_and_Carcass_QTL,name=Diameter of angular fibers,pubmed_ID=16526961;QTL=Meat_and_Carcass_QTL,name=Marbling,pubmed_ID=25888076;QTL=Meat_and_C…
SGE_DUC	12	8350479	7.85-8.85	0.403853	LOC102165318,SLC39A11,SOX9	QTL=Meat_and_Carcass_QTL,name=Backfat at tenth rib,pubmed_ID=ISU0018;QTL=Meat_and_Carcass_QTL,name=Backfat at mid-back,pubmed_ID=18651874;QTL=Exterior_QTL,name=Vertebra number,pubmed_ID=22497517;QTL=Exterior_QTL,name=Thoracic vertebra number,pubmed_ID=22497517;QTL=Health_QTL,name=Interleukin-10 level,pubmed_ID=21199392;QTL=Health_QTL,name=Toll-like receptor 9 level,pubmed_ID=21199392;QTL=Meat_and…
SGE_DUC	6	76625989	76.13-77.13	0.402863	ACTL8,ARHGEF10L,IGSF21,KLHDC7A	QTL=Meat_and_Carcass_QTL,name=Intramuscular fat content,pubmed_ID=11219443;QTL=Meat_and_Carcass_QTL,name=Meat color a*,pubmed_ID=17121599;QTL=Meat_and_Carcass_QTL,name=Meat color a*,pubmed_ID=17121599;QTL=Meat_and_Carcass_QTL,name=Meat color a*,pubmed_ID=17121599;QTL=Meat_and_Carcass_QTL,name=Meat color a*,pubmed_ID=17121599;QTL=Meat_and_Carcass_QTL,name=Marbling,pubmed_ID=25888076;QTL=Reproducti…
SGE_DUC	6	76782533	76.28-77.28	0.402627	ACTL8,IGSF21,KLHDC7A,PAX7	QTL=Meat_and_Carcass_QTL,name=Intramuscular fat content,pubmed_ID=11219443;QTL=Meat_and_Carcass_QTL,name=Meat color a*,pubmed_ID=17121599;QTL=Meat_and_Carcass_QTL,name=Meat color a*,pubmed_ID=17121599;QTL=Meat_and_Carcass_QTL,name=Meat color a*,pubmed_ID=17121599;QTL=Meat_and_Carcass_QTL,name=Meat color a*,pubmed_ID=17121599;QTL=Meat_and_Carcass_QTL,name=Marbling,pubmed_ID=25888076;QTL=Reproducti…
SGE_DUC	2	39237784	38.74-39.74	0.400396	DBX1,HTATIP2,LOC106509396,NAV2,NELL1,PRMT3,SLC6A5	QTL=Meat_and_Carcass_QTL,name=Loin muscle area,pubmed_ID=17459017;QTL=Meat_and_Carcass_QTL,name=Fat to meat ratio,pubmed_ID=17459017;QTL=Meat_and_Carcass_QTL,name=Carcass weight (hot),pubmed_ID=15644499;QTL=Meat_and_Carcass_QTL,name=Ham weight,pubmed_ID=15644499;QTL=Meat_and_Carcass_QTL,name=Shoulder weight,pubmed_ID=15644499;QTL=Meat_and_Carcass_QTL,name=Shear firmness,pubmed_ID=15644499;QTL=Mea…
DGE_DUC	10	31884005	31.38-32.38	0.704689	ARID3C,CCL19,CCL21,CCL27,CNTFR,DCTN3,DNAI1,ENHO,FAM205A,FAM219A,FRMD3,GALT,IL11RA,LOC110255597,RASEF,RPP25L,SIGMAR1	QTL=Health_QTL,name=Interleukin-10 level,pubmed_ID=21199392;QTL=Health_QTL,name=Change in interferon-gamma level,pubmed_ID=20567833;QTL=Meat_and_Carcass_QTL,name=Shear force,pubmed_ID=25888076;QTL=Meat_and_Carcass_QTL,name=Meat color a*,pubmed_ID=25888076;QTL=Meat_and_Carcass_QTL,name=Meat color b*,pubmed_ID=25888076;QTL=Meat_and_Carcass_QTL,name=Number of capillaries per muscle fiber,pubmed_ID=1…
DGE_DUC	13	52686571	52.19-53.19	0.687739	EIF4E3,FOXP1,GPR27,PROK2	QTL=Health_QTL,name=Actinobacillus pleuropneumoniae susceptibility,pubmed_ID=24445419;QTL=Production_QTL,name=Average daily gain,pubmed_ID=9611214;QTL=Reproduction_QTL,name=Corpus luteum number,pubmed_ID=9250508;QTL=Meat_and_Carcass_QTL,name=Average backfat thickness,pubmed_ID=12081803;QTL=Health_Association,name=Salmonella count in spleen,pubmed_ID=19496771;QTL=Health_QTL,name=LDL cholesterol,pu…
DGE_DUC	10	31903697	31.4-32.4	0.667849	ARID3C,CCL19,CCL21,CCL27,CNTFR,DCTN3,DNAI1,ENHO,FAM205A,FAM219A,FRMD3,GALT,IL11RA,LOC110255597,RASEF,RPP25L,SIGMAR1	QTL=Health_QTL,name=Interleukin-10 level,pubmed_ID=21199392;QTL=Health_QTL,name=Change in interferon-gamma level,pubmed_ID=20567833;QTL=Meat_and_Carcass_QTL,name=Shear force,pubmed_ID=25888076;QTL=Meat_and_Carcass_QTL,name=Meat color a*,pubmed_ID=25888076;QTL=Meat_and_Carcass_QTL,name=Meat color b*,pubmed_ID=25888076;QTL=Meat_and_Carcass_QTL,name=Number of capillaries per muscle fiber,pubmed_ID=1…
DGE_DUC	13	65818732	65.32-66.32	0.652499	ARPC4,BRK1,BRPF1,CAMK1,CIDEC,CPNE9,CRELD1,EMC3,FANCD2,FANCD2OS,IL17RC,IL17RE,JAGN1,LHFPL4,MTMR14,OGG1,PRRT3,RAD18,RPUSD3,SETD5,SRGAP3,TADA3,THUMPD3,TTLL3	QTL=Health_QTL,name=Actinobacillus pleuropneumoniae susceptibility,pubmed_ID=24445419;QTL=Production_QTL,name=Average daily gain,pubmed_ID=9611214;QTL=Health_Association,name=Salmonella count in spleen,pubmed_ID=19496771;QTL=Health_QTL,name=LDL cholesterol,pubmed_ID=21752294;QTL=Reproduction_QTL,name=Nonfunctional nipples,pubmed_ID=18219525;QTL=Health_QTL,name=Lactate dehydrogenase level,pubmed_I…
DGE_DUC	10	31962060	31.46-32.46	0.609228	ARID3C,C10H9orf24,CCL19,CCL21,CCL27,CNTFR,DCTN3,DNAI1,ENHO,FAM205A,FAM219A,FRMD3,GALT,IL11RA,KIAA1161,KIF24,LOC110255597,NUDT2,RASEF,RPP25L,SIGMAR1	QTL=Health_QTL,name=Interleukin-10 level,pubmed_ID=21199392;QTL=Health_QTL,name=Change in interferon-gamma level,pubmed_ID=20567833;QTL=Meat_and_Carcass_QTL,name=Shear force,pubmed_ID=25888076;QTL=Meat_and_Carcass_QTL,name=Meat color a*,pubmed_ID=25888076;QTL=Meat_and_Carcass_QTL,name=Meat color b*,pubmed_ID=25888076;QTL=Meat_and_Carcass_QTL,name=Number of capillaries per muscle fiber,pubmed_ID=1…
DGE_DUC	13	52707840	52.21-53.21	0.60795	EIF4E3,FOXP1,GPR27,PROK2	QTL=Health_QTL,name=Actinobacillus pleuropneumoniae susceptibility,pubmed_ID=24445419;QTL=Production_QTL,name=Average daily gain,pubmed_ID=9611214;QTL=Reproduction_QTL,name=Corpus luteum number,pubmed_ID=9250508;QTL=Meat_and_Carcass_QTL,name=Average backfat thickness,pubmed_ID=12081803;QTL=Health_Association,name=Salmonella count in spleen,pubmed_ID=19496771;QTL=Health_QTL,name=LDL cholesterol,pu…
DGE_DUC	13	65822178	65.32-66.32	0.588596	ARPC4,BRK1,BRPF1,CAMK1,CIDEC,CPNE9,CRELD1,EMC3,FANCD2,FANCD2OS,IL17RC,IL17RE,JAGN1,LHFPL4,MTMR14,OGG1,PRRT3,RAD18,RPUSD3,SETD5,SRGAP3,TADA3,THUMPD3,TTLL3	QTL=Health_QTL,name=Actinobacillus pleuropneumoniae susceptibility,pubmed_ID=24445419;QTL=Production_QTL,name=Average daily gain,pubmed_ID=9611214;QTL=Health_Association,name=Salmonella count in spleen,pubmed_ID=19496771;QTL=Health_QTL,name=LDL cholesterol,pubmed_ID=21752294;QTL=Reproduction_QTL,name=Nonfunctional nipples,pubmed_ID=18219525;QTL=Health_QTL,name=Lactate dehydrogenase level,pubmed_I…
DGE_DUC	10	31904729	31.4-32.4	0.550035	ARID3C,CCL19,CCL21,CCL27,CNTFR,DCTN3,DNAI1,ENHO,FAM205A,FAM219A,FRMD3,GALT,IL11RA,LOC110255597,RASEF,RPP25L,SIGMAR1	QTL=Health_QTL,name=Interleukin-10 level,pubmed_ID=21199392;QTL=Health_QTL,name=Change in interferon-gamma level,pubmed_ID=20567833;QTL=Meat_and_Carcass_QTL,name=Shear force,pubmed_ID=25888076;QTL=Meat_and_Carcass_QTL,name=Meat color a*,pubmed_ID=25888076;QTL=Meat_and_Carcass_QTL,name=Meat color b*,pubmed_ID=25888076;QTL=Meat_and_Carcass_QTL,name=Number of capillaries per muscle fiber,pubmed_ID=1…
DGE_DUC	13	64696229	64.2-65.2	0.538969	CAV3,GRM7,LMCD1,OXTR,SSUH2	QTL=Health_QTL,name=Actinobacillus pleuropneumoniae susceptibility,pubmed_ID=24445419;QTL=Production_QTL,name=Average daily gain,pubmed_ID=9611214;QTL=Health_Association,name=Salmonella count in spleen,pubmed_ID=19496771;QTL=Health_QTL,name=LDL cholesterol,pubmed_ID=21752294;QTL=Reproduction_QTL,name=Nonfunctional nipples,pubmed_ID=18219525;QTL=Health_QTL,name=Lactate dehydrogenase level,pubmed_I…
DGE_DUC	13	52784022	52.28-53.28	0.512043	EIF4E3,FOXP1,GPR27,PROK2	QTL=Health_QTL,name=Actinobacillus pleuropneumoniae susceptibility,pubmed_ID=24445419;QTL=Production_QTL,name=Average daily gain,pubmed_ID=9611214;QTL=Reproduction_QTL,name=Corpus luteum number,pubmed_ID=9250508;QTL=Meat_and_Carcass_QTL,name=Average backfat thickness,pubmed_ID=12081803;QTL=Health_Association,name=Salmonella count in spleen,pubmed_ID=19496771;QTL=Health_QTL,name=LDL cholesterol,pu…
DGE_DUC	13	65654238	65.15-66.15	0.509693	ARPC4,BRPF1,CAMK1,CIDEC,CPNE9,LHFPL4,MTMR14,OGG1,OXTR,RAD18,RPUSD3,SETD5,SRGAP3,TADA3,THUMPD3,TTLL3	QTL=Health_QTL,name=Actinobacillus pleuropneumoniae susceptibility,pubmed_ID=24445419;QTL=Production_QTL,name=Average daily gain,pubmed_ID=9611214;QTL=Health_Association,name=Salmonella count in spleen,pubmed_ID=19496771;QTL=Health_QTL,name=LDL cholesterol,pubmed_ID=21752294;QTL=Reproduction_QTL,name=Nonfunctional nipples,pubmed_ID=18219525;QTL=Health_QTL,name=Lactate dehydrogenase level,pubmed_I…
DGE_DUC	8	136781309	136.28-137.28	0.506887	BMP3,C8H4orf22,PRKG2,RASGEF1B	QTL=Reproduction_QTL,name=Litter size,pubmed_ID=24456574;QTL=Health_QTL,name=Melanoma susceptibility,pubmed_ID=17066441;QTL=Meat_and_Carcass_Association,name=pH 24 hr post mortem (ham),pubmed_ID=21947951;QTL=Reproduction_QTL,name=Litter size,pubmed_ID=12606397;QTL=Reproduction_QTL,name=Total number born alive,pubmed_ID=12606397;QTL=Meat_and_Carcass_QTL,name=Off-flavor score,pubmed_ID=22303314;QTL…
DGE_DUC	13	65255900	64.76-65.76	0.506453	CAV3,LMCD1,OXTR,RAD18,SRGAP3,SSUH2,THUMPD3	QTL=Health_QTL,name=Actinobacillus pleuropneumoniae susceptibility,pubmed_ID=24445419;QTL=Production_QTL,name=Average daily gain,pubmed_ID=9611214;QTL=Health_Association,name=Salmonella count in spleen,pubmed_ID=19496771;QTL=Health_QTL,name=LDL cholesterol,pubmed_ID=21752294;QTL=Reproduction_QTL,name=Nonfunctional nipples,pubmed_ID=18219525;QTL=Health_QTL,name=Lactate dehydrogenase level,pubmed_I…
DGE_DUC	10	31967135	31.47-32.47	0.503391	ARID3C,C10H9orf24,CCL19,CCL21,CCL27,CNTFR,DCTN3,DNAI1,ENHO,FAM205A,FAM219A,FRMD3,GALT,IL11RA,KIAA1161,KIF24,LOC110255597,NUDT2,RASEF,RPP25L,SIGMAR1	QTL=Health_QTL,name=Interleukin-10 level,pubmed_ID=21199392;QTL=Health_QTL,name=Change in interferon-gamma level,pubmed_ID=20567833;QTL=Meat_and_Carcass_QTL,name=Shear force,pubmed_ID=25888076;QTL=Meat_and_Carcass_QTL,name=Meat color a*,pubmed_ID=25888076;QTL=Meat_and_Carcass_QTL,name=Meat color b*,pubmed_ID=25888076;QTL=Meat_and_Carcass_QTL,name=Number of capillaries per muscle fiber,pubmed_ID=1…
DGE_DUC	1	8487937	7.99-8.99	0.499767	DYNLT1,EZR,FNDC1,GTF2H5,RSPH3,SERAC1,SYTL3,TAGAP,TMEM181,TULP4	QTL=Meat_and_Carcass_QTL,name=Loin muscle area,pubmed_ID=22303314;QTL=Reproduction_QTL,name=Teat number,pubmed_ID=11167524;QTL=Meat_and_Carcass_QTL,name=Loin muscle area,pubmed_ID=17965326;QTL=Production_QTL,name=Body weight (birth),pubmed_ID=ISU0007;QTL=Meat_and_Carcass_QTL,name=Diameter of angular fibers,pubmed_ID=16526961;QTL=Meat_and_Carcass_QTL,name=Marbling,pubmed_ID=25888076;QTL=Meat_and_C…
DGE_DUC	1	8287008	7.79-8.79	0.498256	DYNLT1,EZR,FNDC1,RSPH3,SYTL3,TAGAP,TMEM181,TULP4	QTL=Meat_and_Carcass_QTL,name=Loin muscle area,pubmed_ID=22303314;QTL=Reproduction_QTL,name=Teat number,pubmed_ID=11167524;QTL=Meat_and_Carcass_QTL,name=Loin muscle area,pubmed_ID=17965326;QTL=Production_QTL,name=Body weight (birth),pubmed_ID=ISU0007;QTL=Meat_and_Carcass_QTL,name=Diameter of angular fibers,pubmed_ID=16526961;QTL=Meat_and_Carcass_QTL,name=Marbling,pubmed_ID=25888076;QTL=Meat_and_C…
DGE_DUC	13	52708024	52.21-53.21	0.490551	EIF4E3,FOXP1,GPR27,PROK2	QTL=Health_QTL,name=Actinobacillus pleuropneumoniae susceptibility,pubmed_ID=24445419;QTL=Production_QTL,name=Average daily gain,pubmed_ID=9611214;QTL=Reproduction_QTL,name=Corpus luteum number,pubmed_ID=9250508;QTL=Meat_and_Carcass_QTL,name=Average backfat thickness,pubmed_ID=12081803;QTL=Health_Association,name=Salmonella count in spleen,pubmed_ID=19496771;QTL=Health_QTL,name=LDL cholesterol,pu…
DGE_DUC	8	136939491	136.44-137.44	0.480677	BMP3,C8H4orf22,PRKG2,RASGEF1B	QTL=Reproduction_QTL,name=Litter size,pubmed_ID=24456574;QTL=Health_QTL,name=Melanoma susceptibility,pubmed_ID=17066441;QTL=Meat_and_Carcass_Association,name=pH 24 hr post mortem (ham),pubmed_ID=21947951;QTL=Reproduction_QTL,name=Litter size,pubmed_ID=12606397;QTL=Reproduction_QTL,name=Total number born alive,pubmed_ID=12606397;QTL=Meat_and_Carcass_QTL,name=Off-flavor score,pubmed_ID=22303314;QTL…
DGE_DUC	8	136943511	136.44-137.44	0.479551	BMP3,C8H4orf22,PRKG2,RASGEF1B	QTL=Reproduction_QTL,name=Litter size,pubmed_ID=24456574;QTL=Health_QTL,name=Melanoma susceptibility,pubmed_ID=17066441;QTL=Meat_and_Carcass_Association,name=pH 24 hr post mortem (ham),pubmed_ID=21947951;QTL=Reproduction_QTL,name=Litter size,pubmed_ID=12606397;QTL=Reproduction_QTL,name=Total number born alive,pubmed_ID=12606397;QTL=Meat_and_Carcass_QTL,name=Off-flavor score,pubmed_ID=22303314;QTL…
DGE_DUC	13	52757976	52.26-53.26	0.472806	EIF4E3,FOXP1,GPR27,PROK2	QTL=Health_QTL,name=Actinobacillus pleuropneumoniae susceptibility,pubmed_ID=24445419;QTL=Production_QTL,name=Average daily gain,pubmed_ID=9611214;QTL=Reproduction_QTL,name=Corpus luteum number,pubmed_ID=9250508;QTL=Meat_and_Carcass_QTL,name=Average backfat thickness,pubmed_ID=12081803;QTL=Health_Association,name=Salmonella count in spleen,pubmed_ID=19496771;QTL=Health_QTL,name=LDL cholesterol,pu…
DGE_DUC	8	136921757	136.42-137.42	0.466968	BMP3,C8H4orf22,PRKG2,RASGEF1B	QTL=Reproduction_QTL,name=Litter size,pubmed_ID=24456574;QTL=Health_QTL,name=Melanoma susceptibility,pubmed_ID=17066441;QTL=Meat_and_Carcass_Association,name=pH 24 hr post mortem (ham),pubmed_ID=21947951;QTL=Reproduction_QTL,name=Litter size,pubmed_ID=12606397;QTL=Reproduction_QTL,name=Total number born alive,pubmed_ID=12606397;QTL=Meat_and_Carcass_QTL,name=Off-flavor score,pubmed_ID=22303314;QTL…
DGE_DUC	13	65882018	65.38-66.38	0.466073	ARPC4,BRK1,BRPF1,CAMK1,CIDEC,CPNE9,CRELD1,EMC3,FANCD2,FANCD2OS,IL17RC,IL17RE,IRAK2,JAGN1,LHFPL4,MTMR14,OGG1,PRRT3,RPUSD3,SETD5,SRGAP3,TADA3,THUMPD3,TTLL3,VHL	QTL=Health_QTL,name=Actinobacillus pleuropneumoniae susceptibility,pubmed_ID=24445419;QTL=Production_QTL,name=Average daily gain,pubmed_ID=9611214;QTL=Health_Association,name=Salmonella count in spleen,pubmed_ID=19496771;QTL=Health_QTL,name=LDL cholesterol,pubmed_ID=21752294;QTL=Reproduction_QTL,name=Nonfunctional nipples,pubmed_ID=18219525;QTL=Health_QTL,name=Lactate dehydrogenase level,pubmed_I…
DGE_DUC	13	65039974	64.54-65.54	0.465952	CAV3,LMCD1,OXTR,RAD18,SRGAP3,SSUH2	QTL=Health_QTL,name=Actinobacillus pleuropneumoniae susceptibility,pubmed_ID=24445419;QTL=Production_QTL,name=Average daily gain,pubmed_ID=9611214;QTL=Health_Association,name=Salmonella count in spleen,pubmed_ID=19496771;QTL=Health_QTL,name=LDL cholesterol,pubmed_ID=21752294;QTL=Reproduction_QTL,name=Nonfunctional nipples,pubmed_ID=18219525;QTL=Health_QTL,name=Lactate dehydrogenase level,pubmed_I…
DGE_DUC	8	136892352	136.39-137.39	0.458738	BMP3,C8H4orf22,PRKG2,RASGEF1B	QTL=Reproduction_QTL,name=Litter size,pubmed_ID=24456574;QTL=Health_QTL,name=Melanoma susceptibility,pubmed_ID=17066441;QTL=Meat_and_Carcass_Association,name=pH 24 hr post mortem (ham),pubmed_ID=21947951;QTL=Reproduction_QTL,name=Litter size,pubmed_ID=12606397;QTL=Reproduction_QTL,name=Total number born alive,pubmed_ID=12606397;QTL=Meat_and_Carcass_QTL,name=Off-flavor score,pubmed_ID=22303314;QTL…
DGE_DUC	8	136748773	136.25-137.25	0.455739	BMP3,C8H4orf22,PRKG2,RASGEF1B	QTL=Reproduction_QTL,name=Litter size,pubmed_ID=24456574;QTL=Health_QTL,name=Melanoma susceptibility,pubmed_ID=17066441;QTL=Meat_and_Carcass_Association,name=pH 24 hr post mortem (ham),pubmed_ID=21947951;QTL=Reproduction_QTL,name=Litter size,pubmed_ID=12606397;QTL=Reproduction_QTL,name=Total number born alive,pubmed_ID=12606397;QTL=Meat_and_Carcass_QTL,name=Off-flavor score,pubmed_ID=22303314;QTL…
DGE_DUC	8	136791075	136.29-137.29	0.453722	BMP3,C8H4orf22,PRKG2,RASGEF1B	QTL=Reproduction_QTL,name=Litter size,pubmed_ID=24456574;QTL=Health_QTL,name=Melanoma susceptibility,pubmed_ID=17066441;QTL=Meat_and_Carcass_Association,name=pH 24 hr post mortem (ham),pubmed_ID=21947951;QTL=Reproduction_QTL,name=Litter size,pubmed_ID=12606397;QTL=Reproduction_QTL,name=Total number born alive,pubmed_ID=12606397;QTL=Meat_and_Carcass_QTL,name=Off-flavor score,pubmed_ID=22303314;QTL…
DGE_DUC	1	8005058	7.51-8.51	0.451779	ACAT2,EZR,FNDC1,LOC102157641,MAS1,MRPL18,PNLDC1,RSPH3,SOD2,SYTL3,TAGAP,TCP1,WTAP	QTL=Meat_and_Carcass_QTL,name=Loin muscle area,pubmed_ID=22303314;QTL=Reproduction_QTL,name=Teat number,pubmed_ID=11167524;QTL=Meat_and_Carcass_QTL,name=Loin muscle area,pubmed_ID=17965326;QTL=Production_QTL,name=Body weight (birth),pubmed_ID=ISU0007;QTL=Meat_and_Carcass_QTL,name=Diameter of angular fibers,pubmed_ID=16526961;QTL=Meat_and_Carcass_QTL,name=Marbling,pubmed_ID=25888076;QTL=Meat_and_C…
DGE_DUC	1	7985098	7.49-8.49	0.448994	ACAT2,EZR,FNDC1,LOC102157641,MAS1,MRPL18,PNLDC1,RSPH3,SOD2,SYTL3,TAGAP,TCP1,WTAP	QTL=Meat_and_Carcass_QTL,name=Loin muscle area,pubmed_ID=22303314;QTL=Reproduction_QTL,name=Teat number,pubmed_ID=11167524;QTL=Meat_and_Carcass_QTL,name=Loin muscle area,pubmed_ID=17965326;QTL=Production_QTL,name=Body weight (birth),pubmed_ID=ISU0007;QTL=Meat_and_Carcass_QTL,name=Diameter of angular fibers,pubmed_ID=16526961;QTL=Meat_and_Carcass_QTL,name=Marbling,pubmed_ID=25888076;QTL=Meat_and_C…
DGE_DUC	8	136825673	136.33-137.33	0.444627	BMP3,C8H4orf22,PRKG2,RASGEF1B	QTL=Reproduction_QTL,name=Litter size,pubmed_ID=24456574;QTL=Health_QTL,name=Melanoma susceptibility,pubmed_ID=17066441;QTL=Meat_and_Carcass_Association,name=pH 24 hr post mortem (ham),pubmed_ID=21947951;QTL=Reproduction_QTL,name=Litter size,pubmed_ID=12606397;QTL=Reproduction_QTL,name=Total number born alive,pubmed_ID=12606397;QTL=Meat_and_Carcass_QTL,name=Off-flavor score,pubmed_ID=22303314;QTL…
DGE_DUC	10	32165361	31.67-32.67	0.440373	ARID3C,C10H9orf24,CCL19,CCL21,CCL27,CNTFR,DCTN3,DNAI1,ENHO,FAM205A,FAM219A,FRMD3,GALT,IL11RA,KIAA1161,KIF24,LOC110255597,NUDT2,RASEF,RPP25L,SIGMAR1,UBAP1	QTL=Health_QTL,name=Interleukin-10 level,pubmed_ID=21199392;QTL=Health_QTL,name=Change in interferon-gamma level,pubmed_ID=20567833;QTL=Meat_and_Carcass_QTL,name=Shear force,pubmed_ID=25888076;QTL=Meat_and_Carcass_QTL,name=Meat color a*,pubmed_ID=25888076;QTL=Meat_and_Carcass_QTL,name=Meat color b*,pubmed_ID=25888076;QTL=Meat_and_Carcass_QTL,name=Number of capillaries per muscle fiber,pubmed_ID=1…
DGE_DUC	8	136807901	136.31-137.31	0.438358	BMP3,C8H4orf22,PRKG2,RASGEF1B	QTL=Reproduction_QTL,name=Litter size,pubmed_ID=24456574;QTL=Health_QTL,name=Melanoma susceptibility,pubmed_ID=17066441;QTL=Meat_and_Carcass_Association,name=pH 24 hr post mortem (ham),pubmed_ID=21947951;QTL=Reproduction_QTL,name=Litter size,pubmed_ID=12606397;QTL=Reproduction_QTL,name=Total number born alive,pubmed_ID=12606397;QTL=Meat_and_Carcass_QTL,name=Off-flavor score,pubmed_ID=22303314;QTL…
DGE_DUC	1	8554166	8.05-9.05	0.434842	DYNLT1,EZR,FNDC1,GTF2H5,RSPH3,SERAC1,SYNJ2,SYTL3,TAGAP,TMEM181,TULP4	QTL=Meat_and_Carcass_QTL,name=Loin muscle area,pubmed_ID=22303314;QTL=Reproduction_QTL,name=Teat number,pubmed_ID=11167524;QTL=Meat_and_Carcass_QTL,name=Loin muscle area,pubmed_ID=17965326;QTL=Production_QTL,name=Body weight (birth),pubmed_ID=ISU0007;QTL=Meat_and_Carcass_QTL,name=Diameter of angular fibers,pubmed_ID=16526961;QTL=Meat_and_Carcass_QTL,name=Marbling,pubmed_ID=25888076;QTL=Meat_and_C…
DGE_DUC	1	8236852	7.74-8.74	0.43161	DYNLT1,EZR,FNDC1,RSPH3,SYTL3,TAGAP,TMEM181,TULP4	QTL=Meat_and_Carcass_QTL,name=Loin muscle area,pubmed_ID=22303314;QTL=Reproduction_QTL,name=Teat number,pubmed_ID=11167524;QTL=Meat_and_Carcass_QTL,name=Loin muscle area,pubmed_ID=17965326;QTL=Production_QTL,name=Body weight (birth),pubmed_ID=ISU0007;QTL=Meat_and_Carcass_QTL,name=Diameter of angular fibers,pubmed_ID=16526961;QTL=Meat_and_Carcass_QTL,name=Marbling,pubmed_ID=25888076;QTL=Meat_and_C…
DGE_DUC	1	8504144	8-9	0.431561	DYNLT1,EZR,FNDC1,GTF2H5,RSPH3,SERAC1,SYTL3,TAGAP,TMEM181,TULP4	QTL=Meat_and_Carcass_QTL,name=Loin muscle area,pubmed_ID=22303314;QTL=Reproduction_QTL,name=Teat number,pubmed_ID=11167524;QTL=Meat_and_Carcass_QTL,name=Loin muscle area,pubmed_ID=17965326;QTL=Production_QTL,name=Body weight (birth),pubmed_ID=ISU0007;QTL=Meat_and_Carcass_QTL,name=Diameter of angular fibers,pubmed_ID=16526961;QTL=Meat_and_Carcass_QTL,name=Marbling,pubmed_ID=25888076;QTL=Meat_and_C…
DGE_DUC	13	54341469	53.84-54.84	0.430641	GXYLT2,PDZRN3,PPP4R2,SHQ1	QTL=Health_QTL,name=Actinobacillus pleuropneumoniae susceptibility,pubmed_ID=24445419;QTL=Production_QTL,name=Average daily gain,pubmed_ID=9611214;QTL=Health_Association,name=Salmonella count in spleen,pubmed_ID=19496771;QTL=Health_QTL,name=LDL cholesterol,pubmed_ID=21752294;QTL=Reproduction_QTL,name=Nonfunctional nipples,pubmed_ID=18219525;QTL=Health_QTL,name=Lactate dehydrogenase level,pubmed_I…
DGE_DUC	1	8461674	7.96-8.96	0.429854	DYNLT1,EZR,FNDC1,GTF2H5,RSPH3,SERAC1,SYTL3,TAGAP,TMEM181,TULP4	QTL=Meat_and_Carcass_QTL,name=Loin muscle area,pubmed_ID=22303314;QTL=Reproduction_QTL,name=Teat number,pubmed_ID=11167524;QTL=Meat_and_Carcass_QTL,name=Loin muscle area,pubmed_ID=17965326;QTL=Production_QTL,name=Body weight (birth),pubmed_ID=ISU0007;QTL=Meat_and_Carcass_QTL,name=Diameter of angular fibers,pubmed_ID=16526961;QTL=Meat_and_Carcass_QTL,name=Marbling,pubmed_ID=25888076;QTL=Meat_and_C…
DGE_DUC	8	136695530	136.2-137.2	0.426788	BMP3,C8H4orf22,PRKG2,RASGEF1B	QTL=Reproduction_QTL,name=Litter size,pubmed_ID=24456574;QTL=Health_QTL,name=Melanoma susceptibility,pubmed_ID=17066441;QTL=Meat_and_Carcass_Association,name=pH 24 hr post mortem (ham),pubmed_ID=21947951;QTL=Reproduction_QTL,name=Litter size,pubmed_ID=12606397;QTL=Reproduction_QTL,name=Total number born alive,pubmed_ID=12606397;QTL=Meat_and_Carcass_QTL,name=Off-flavor score,pubmed_ID=22303314;QTL…
DGE_DUC	1	8300592	7.8-8.8	0.425668	DYNLT1,EZR,FNDC1,RSPH3,SYTL3,TAGAP,TMEM181,TULP4	QTL=Meat_and_Carcass_QTL,name=Loin muscle area,pubmed_ID=22303314;QTL=Reproduction_QTL,name=Teat number,pubmed_ID=11167524;QTL=Meat_and_Carcass_QTL,name=Loin muscle area,pubmed_ID=17965326;QTL=Production_QTL,name=Body weight (birth),pubmed_ID=ISU0007;QTL=Meat_and_Carcass_QTL,name=Diameter of angular fibers,pubmed_ID=16526961;QTL=Meat_and_Carcass_QTL,name=Marbling,pubmed_ID=25888076;QTL=Meat_and_C…
DGE_DUC	8	136945295	136.45-137.45	0.425273	BMP3,C8H4orf22,PRKG2,RASGEF1B	QTL=Reproduction_QTL,name=Litter size,pubmed_ID=24456574;QTL=Health_QTL,name=Melanoma susceptibility,pubmed_ID=17066441;QTL=Meat_and_Carcass_Association,name=pH 24 hr post mortem (ham),pubmed_ID=21947951;QTL=Reproduction_QTL,name=Litter size,pubmed_ID=12606397;QTL=Reproduction_QTL,name=Total number born alive,pubmed_ID=12606397;QTL=Meat_and_Carcass_QTL,name=Off-flavor score,pubmed_ID=22303314;QTL…
DGE_DUC	1	8362294	7.86-8.86	0.421671	DYNLT1,EZR,FNDC1,RSPH3,SYTL3,TAGAP,TMEM181,TULP4	QTL=Meat_and_Carcass_QTL,name=Loin muscle area,pubmed_ID=22303314;QTL=Reproduction_QTL,name=Teat number,pubmed_ID=11167524;QTL=Meat_and_Carcass_QTL,name=Loin muscle area,pubmed_ID=17965326;QTL=Production_QTL,name=Body weight (birth),pubmed_ID=ISU0007;QTL=Meat_and_Carcass_QTL,name=Diameter of angular fibers,pubmed_ID=16526961;QTL=Meat_and_Carcass_QTL,name=Marbling,pubmed_ID=25888076;QTL=Meat_and_C…
DGE_DUC	13	64738888	64.24-65.24	0.421277	CAV3,LMCD1,OXTR,SSUH2	QTL=Health_QTL,name=Actinobacillus pleuropneumoniae susceptibility,pubmed_ID=24445419;QTL=Production_QTL,name=Average daily gain,pubmed_ID=9611214;QTL=Health_Association,name=Salmonella count in spleen,pubmed_ID=19496771;QTL=Health_QTL,name=LDL cholesterol,pubmed_ID=21752294;QTL=Reproduction_QTL,name=Nonfunctional nipples,pubmed_ID=18219525;QTL=Health_QTL,name=Lactate dehydrogenase level,pubmed_I…
DGE_DUC	13	64970543	64.47-65.47	0.41987	CAV3,LMCD1,OXTR,RAD18,SRGAP3,SSUH2	QTL=Health_QTL,name=Actinobacillus pleuropneumoniae susceptibility,pubmed_ID=24445419;QTL=Production_QTL,name=Average daily gain,pubmed_ID=9611214;QTL=Health_Association,name=Salmonella count in spleen,pubmed_ID=19496771;QTL=Health_QTL,name=LDL cholesterol,pubmed_ID=21752294;QTL=Reproduction_QTL,name=Nonfunctional nipples,pubmed_ID=18219525;QTL=Health_QTL,name=Lactate dehydrogenase level,pubmed_I…
DGE_DUC	4	87203399	86.7-87.7	0.419787	CCDC190,NUF2,RGS4,RGS5	QTL=Production_QTL,name=Average daily gain,pubmed_ID=12807783;QTL=Production_QTL,name=Average daily gain,pubmed_ID=12807783;QTL=Meat_and_Carcass_QTL,name=Average backfat thickness,pubmed_ID=12807783;QTL=Production_QTL,name=Average daily gain,pubmed_ID=12807783;QTL=Meat_and_Carcass_QTL,name=Palmitoleic acid content,pubmed_ID=28111443;QTL=Meat_and_Carcass_QTL,name=Oleic acid content,pubmed_ID=28111…
DGE_DUC	10	11184201	10.68-11.68	0.418871	AIDA,BROX,DISP1,DUSP10,FAM177B,HHIPL2,LOC110255736,MIA3,TAF1A	QTL=Health_QTL,name=Interleukin-10 level,pubmed_ID=21199392;QTL=Health_QTL,name=Change in interferon-gamma level,pubmed_ID=20567833;QTL=Meat_and_Carcass_QTL,name=Shear force,pubmed_ID=25888076;QTL=Meat_and_Carcass_QTL,name=Meat color a*,pubmed_ID=25888076;QTL=Meat_and_Carcass_QTL,name=Meat color b*,pubmed_ID=25888076;QTL=Health_QTL,name=Hemolytic complement activity (alternative pathway),pubmed_I…
DGE_DUC	1	8026909	7.53-8.53	0.417592	ACAT2,EZR,FNDC1,LOC102157641,MAS1,MRPL18,PNLDC1,RSPH3,SOD2,SYTL3,TAGAP,TCP1,WTAP	QTL=Meat_and_Carcass_QTL,name=Loin muscle area,pubmed_ID=22303314;QTL=Reproduction_QTL,name=Teat number,pubmed_ID=11167524;QTL=Meat_and_Carcass_QTL,name=Loin muscle area,pubmed_ID=17965326;QTL=Production_QTL,name=Body weight (birth),pubmed_ID=ISU0007;QTL=Meat_and_Carcass_QTL,name=Diameter of angular fibers,pubmed_ID=16526961;QTL=Meat_and_Carcass_QTL,name=Marbling,pubmed_ID=25888076;QTL=Meat_and_C…
DGE_DUC	13	64729255	64.23-65.23	0.417512	CAV3,LMCD1,OXTR,SSUH2	QTL=Health_QTL,name=Actinobacillus pleuropneumoniae susceptibility,pubmed_ID=24445419;QTL=Production_QTL,name=Average daily gain,pubmed_ID=9611214;QTL=Health_Association,name=Salmonella count in spleen,pubmed_ID=19496771;QTL=Health_QTL,name=LDL cholesterol,pubmed_ID=21752294;QTL=Reproduction_QTL,name=Nonfunctional nipples,pubmed_ID=18219525;QTL=Health_QTL,name=Lactate dehydrogenase level,pubmed_I…
DGE_DUC	1	8382364	7.88-8.88	0.414158	DYNLT1,EZR,FNDC1,RSPH3,SYTL3,TAGAP,TMEM181,TULP4	QTL=Meat_and_Carcass_QTL,name=Loin muscle area,pubmed_ID=22303314;QTL=Reproduction_QTL,name=Teat number,pubmed_ID=11167524;QTL=Meat_and_Carcass_QTL,name=Loin muscle area,pubmed_ID=17965326;QTL=Production_QTL,name=Body weight (birth),pubmed_ID=ISU0007;QTL=Meat_and_Carcass_QTL,name=Diameter of angular fibers,pubmed_ID=16526961;QTL=Meat_and_Carcass_QTL,name=Marbling,pubmed_ID=25888076;QTL=Meat_and_C…
DGE_DUC	13	65597281	65.1-66.1	0.413689	ARPC4,BRPF1,CAMK1,CAV3,CPNE9,LHFPL4,MTMR14,OGG1,OXTR,RAD18,SETD5,SRGAP3,TADA3,THUMPD3,TTLL3	QTL=Health_QTL,name=Actinobacillus pleuropneumoniae susceptibility,pubmed_ID=24445419;QTL=Production_QTL,name=Average daily gain,pubmed_ID=9611214;QTL=Health_Association,name=Salmonella count in spleen,pubmed_ID=19496771;QTL=Health_QTL,name=LDL cholesterol,pubmed_ID=21752294;QTL=Reproduction_QTL,name=Nonfunctional nipples,pubmed_ID=18219525;QTL=Health_QTL,name=Lactate dehydrogenase level,pubmed_I…
DGE_DUC	13	52825872	52.33-53.33	0.410409	EIF4E3,FOXP1,GPR27,PROK2	QTL=Health_QTL,name=Actinobacillus pleuropneumoniae susceptibility,pubmed_ID=24445419;QTL=Production_QTL,name=Average daily gain,pubmed_ID=9611214;QTL=Reproduction_QTL,name=Corpus luteum number,pubmed_ID=9250508;QTL=Meat_and_Carcass_QTL,name=Average backfat thickness,pubmed_ID=12081803;QTL=Health_Association,name=Salmonella count in spleen,pubmed_ID=19496771;QTL=Health_QTL,name=LDL cholesterol,pu…
DGE_DUC	4	87141575	86.64-87.64	0.407345	CCDC190,NUF2,RGS4,RGS5	QTL=Production_QTL,name=Average daily gain,pubmed_ID=12807783;QTL=Production_QTL,name=Average daily gain,pubmed_ID=12807783;QTL=Meat_and_Carcass_QTL,name=Average backfat thickness,pubmed_ID=12807783;QTL=Production_QTL,name=Average daily gain,pubmed_ID=12807783;QTL=Meat_and_Carcass_QTL,name=Palmitoleic acid content,pubmed_ID=28111443;QTL=Meat_and_Carcass_QTL,name=Oleic acid content,pubmed_ID=28111…
DGE_DUC	10	31970141	31.47-32.47	0.405709	ARID3C,C10H9orf24,CCL19,CCL21,CCL27,CNTFR,DCTN3,DNAI1,ENHO,FAM205A,FAM219A,FRMD3,GALT,IL11RA,KIAA1161,KIF24,LOC110255597,NUDT2,RASEF,RPP25L,SIGMAR1	QTL=Health_QTL,name=Interleukin-10 level,pubmed_ID=21199392;QTL=Health_QTL,name=Change in interferon-gamma level,pubmed_ID=20567833;QTL=Meat_and_Carcass_QTL,name=Shear force,pubmed_ID=25888076;QTL=Meat_and_Carcass_QTL,name=Meat color a*,pubmed_ID=25888076;QTL=Meat_and_Carcass_QTL,name=Meat color b*,pubmed_ID=25888076;QTL=Meat_and_Carcass_QTL,name=Number of capillaries per muscle fiber,pubmed_ID=1…
DGE_DUC	4	87077098	86.58-87.58	0.403662	CCDC190,NUF2,RGS4,RGS5	QTL=Production_QTL,name=Average daily gain,pubmed_ID=12807783;QTL=Production_QTL,name=Average daily gain,pubmed_ID=12807783;QTL=Meat_and_Carcass_QTL,name=Average backfat thickness,pubmed_ID=12807783;QTL=Production_QTL,name=Average daily gain,pubmed_ID=12807783;QTL=Meat_and_Carcass_QTL,name=Palmitoleic acid content,pubmed_ID=28111443;QTL=Meat_and_Carcass_QTL,name=Oleic acid content,pubmed_ID=28111…
SGE_crossbred	8	136781309	136.28-137.28	0.897165	BMP3,C8H4orf22,PRKG2,RASGEF1B	QTL=Reproduction_QTL,name=Litter size,pubmed_ID=24456574;QTL=Health_QTL,name=Melanoma susceptibility,pubmed_ID=17066441;QTL=Meat_and_Carcass_Association,name=pH 24 hr post mortem (ham),pubmed_ID=21947951;QTL=Reproduction_QTL,name=Litter size,pubmed_ID=12606397;QTL=Reproduction_QTL,name=Total number born alive,pubmed_ID=12606397;QTL=Meat_and_Carcass_QTL,name=Off-flavor score,pubmed_ID=22303314;QTL…
SGE_crossbred	8	136943511	136.44-137.44	0.850327	BMP3,C8H4orf22,PRKG2,RASGEF1B	QTL=Reproduction_QTL,name=Litter size,pubmed_ID=24456574;QTL=Health_QTL,name=Melanoma susceptibility,pubmed_ID=17066441;QTL=Meat_and_Carcass_Association,name=pH 24 hr post mortem (ham),pubmed_ID=21947951;QTL=Reproduction_QTL,name=Litter size,pubmed_ID=12606397;QTL=Reproduction_QTL,name=Total number born alive,pubmed_ID=12606397;QTL=Meat_and_Carcass_QTL,name=Off-flavor score,pubmed_ID=22303314;QTL…
SGE_crossbred	8	136939491	136.44-137.44	0.844389	BMP3,C8H4orf22,PRKG2,RASGEF1B	QTL=Reproduction_QTL,name=Litter size,pubmed_ID=24456574;QTL=Health_QTL,name=Melanoma susceptibility,pubmed_ID=17066441;QTL=Meat_and_Carcass_Association,name=pH 24 hr post mortem (ham),pubmed_ID=21947951;QTL=Reproduction_QTL,name=Litter size,pubmed_ID=12606397;QTL=Reproduction_QTL,name=Total number born alive,pubmed_ID=12606397;QTL=Meat_and_Carcass_QTL,name=Off-flavor score,pubmed_ID=22303314;QTL…
SGE_crossbred	8	136921757	136.42-137.42	0.824538	BMP3,C8H4orf22,PRKG2,RASGEF1B	QTL=Reproduction_QTL,name=Litter size,pubmed_ID=24456574;QTL=Health_QTL,name=Melanoma susceptibility,pubmed_ID=17066441;QTL=Meat_and_Carcass_Association,name=pH 24 hr post mortem (ham),pubmed_ID=21947951;QTL=Reproduction_QTL,name=Litter size,pubmed_ID=12606397;QTL=Reproduction_QTL,name=Total number born alive,pubmed_ID=12606397;QTL=Meat_and_Carcass_QTL,name=Off-flavor score,pubmed_ID=22303314;QTL…
SGE_crossbred	8	136748773	136.25-137.25	0.817106	BMP3,C8H4orf22,PRKG2,RASGEF1B	QTL=Reproduction_QTL,name=Litter size,pubmed_ID=24456574;QTL=Health_QTL,name=Melanoma susceptibility,pubmed_ID=17066441;QTL=Meat_and_Carcass_Association,name=pH 24 hr post mortem (ham),pubmed_ID=21947951;QTL=Reproduction_QTL,name=Litter size,pubmed_ID=12606397;QTL=Reproduction_QTL,name=Total number born alive,pubmed_ID=12606397;QTL=Meat_and_Carcass_QTL,name=Off-flavor score,pubmed_ID=22303314;QTL…
SGE_crossbred	8	136892352	136.39-137.39	0.809437	BMP3,C8H4orf22,PRKG2,RASGEF1B	QTL=Reproduction_QTL,name=Litter size,pubmed_ID=24456574;QTL=Health_QTL,name=Melanoma susceptibility,pubmed_ID=17066441;QTL=Meat_and_Carcass_Association,name=pH 24 hr post mortem (ham),pubmed_ID=21947951;QTL=Reproduction_QTL,name=Litter size,pubmed_ID=12606397;QTL=Reproduction_QTL,name=Total number born alive,pubmed_ID=12606397;QTL=Meat_and_Carcass_QTL,name=Off-flavor score,pubmed_ID=22303314;QTL…
SGE_crossbred	8	136791075	136.29-137.29	0.7997	BMP3,C8H4orf22,PRKG2,RASGEF1B	QTL=Reproduction_QTL,name=Litter size,pubmed_ID=24456574;QTL=Health_QTL,name=Melanoma susceptibility,pubmed_ID=17066441;QTL=Meat_and_Carcass_Association,name=pH 24 hr post mortem (ham),pubmed_ID=21947951;QTL=Reproduction_QTL,name=Litter size,pubmed_ID=12606397;QTL=Reproduction_QTL,name=Total number born alive,pubmed_ID=12606397;QTL=Meat_and_Carcass_QTL,name=Off-flavor score,pubmed_ID=22303314;QTL…
SGE_crossbred	8	136825673	136.33-137.33	0.779363	BMP3,C8H4orf22,PRKG2,RASGEF1B	QTL=Reproduction_QTL,name=Litter size,pubmed_ID=24456574;QTL=Health_QTL,name=Melanoma susceptibility,pubmed_ID=17066441;QTL=Meat_and_Carcass_Association,name=pH 24 hr post mortem (ham),pubmed_ID=21947951;QTL=Reproduction_QTL,name=Litter size,pubmed_ID=12606397;QTL=Reproduction_QTL,name=Total number born alive,pubmed_ID=12606397;QTL=Meat_and_Carcass_QTL,name=Off-flavor score,pubmed_ID=22303314;QTL…
SGE_crossbred	8	136807901	136.31-137.31	0.774038	BMP3,C8H4orf22,PRKG2,RASGEF1B	QTL=Reproduction_QTL,name=Litter size,pubmed_ID=24456574;QTL=Health_QTL,name=Melanoma susceptibility,pubmed_ID=17066441;QTL=Meat_and_Carcass_Association,name=pH 24 hr post mortem (ham),pubmed_ID=21947951;QTL=Reproduction_QTL,name=Litter size,pubmed_ID=12606397;QTL=Reproduction_QTL,name=Total number born alive,pubmed_ID=12606397;QTL=Meat_and_Carcass_QTL,name=Off-flavor score,pubmed_ID=22303314;QTL…
SGE_crossbred	8	136695530	136.2-137.2	0.763745	BMP3,C8H4orf22,PRKG2,RASGEF1B	QTL=Reproduction_QTL,name=Litter size,pubmed_ID=24456574;QTL=Health_QTL,name=Melanoma susceptibility,pubmed_ID=17066441;QTL=Meat_and_Carcass_Association,name=pH 24 hr post mortem (ham),pubmed_ID=21947951;QTL=Reproduction_QTL,name=Litter size,pubmed_ID=12606397;QTL=Reproduction_QTL,name=Total number born alive,pubmed_ID=12606397;QTL=Meat_and_Carcass_QTL,name=Off-flavor score,pubmed_ID=22303314;QTL…
SGE_crossbred	8	136945295	136.45-137.45	0.753247	BMP3,C8H4orf22,PRKG2,RASGEF1B	QTL=Reproduction_QTL,name=Litter size,pubmed_ID=24456574;QTL=Health_QTL,name=Melanoma susceptibility,pubmed_ID=17066441;QTL=Meat_and_Carcass_Association,name=pH 24 hr post mortem (ham),pubmed_ID=21947951;QTL=Reproduction_QTL,name=Litter size,pubmed_ID=12606397;QTL=Reproduction_QTL,name=Total number born alive,pubmed_ID=12606397;QTL=Meat_and_Carcass_QTL,name=Off-flavor score,pubmed_ID=22303314;QTL…
SGE_crossbred	10	31884005	31.38-32.38	0.735433	ARID3C,CCL19,CCL21,CCL27,CNTFR,DCTN3,DNAI1,ENHO,FAM205A,FAM219A,FRMD3,GALT,IL11RA,LOC110255597,RASEF,RPP25L,SIGMAR1	QTL=Health_QTL,name=Interleukin-10 level,pubmed_ID=21199392;QTL=Health_QTL,name=Change in interferon-gamma level,pubmed_ID=20567833;QTL=Meat_and_Carcass_QTL,name=Shear force,pubmed_ID=25888076;QTL=Meat_and_Carcass_QTL,name=Meat color a*,pubmed_ID=25888076;QTL=Meat_and_Carcass_QTL,name=Meat color b*,pubmed_ID=25888076;QTL=Meat_and_Carcass_QTL,name=Number of capillaries per muscle fiber,pubmed_ID=1…
SGE_crossbred	10	31903697	31.4-32.4	0.713542	ARID3C,CCL19,CCL21,CCL27,CNTFR,DCTN3,DNAI1,ENHO,FAM205A,FAM219A,FRMD3,GALT,IL11RA,LOC110255597,RASEF,RPP25L,SIGMAR1	QTL=Health_QTL,name=Interleukin-10 level,pubmed_ID=21199392;QTL=Health_QTL,name=Change in interferon-gamma level,pubmed_ID=20567833;QTL=Meat_and_Carcass_QTL,name=Shear force,pubmed_ID=25888076;QTL=Meat_and_Carcass_QTL,name=Meat color a*,pubmed_ID=25888076;QTL=Meat_and_Carcass_QTL,name=Meat color b*,pubmed_ID=25888076;QTL=Meat_and_Carcass_QTL,name=Number of capillaries per muscle fiber,pubmed_ID=1…
SGE_crossbred	1	8287008	7.79-8.79	0.70959	DYNLT1,EZR,FNDC1,RSPH3,SYTL3,TAGAP,TMEM181,TULP4	QTL=Meat_and_Carcass_QTL,name=Loin muscle area,pubmed_ID=22303314;QTL=Reproduction_QTL,name=Teat number,pubmed_ID=11167524;QTL=Meat_and_Carcass_QTL,name=Loin muscle area,pubmed_ID=17965326;QTL=Production_QTL,name=Body weight (birth),pubmed_ID=ISU0007;QTL=Meat_and_Carcass_QTL,name=Diameter of angular fibers,pubmed_ID=16526961;QTL=Meat_and_Carcass_QTL,name=Marbling,pubmed_ID=25888076;QTL=Meat_and_C…
SGE_crossbred	1	8487937	7.99-8.99	0.69973	DYNLT1,EZR,FNDC1,GTF2H5,RSPH3,SERAC1,SYTL3,TAGAP,TMEM181,TULP4	QTL=Meat_and_Carcass_QTL,name=Loin muscle area,pubmed_ID=22303314;QTL=Reproduction_QTL,name=Teat number,pubmed_ID=11167524;QTL=Meat_and_Carcass_QTL,name=Loin muscle area,pubmed_ID=17965326;QTL=Production_QTL,name=Body weight (birth),pubmed_ID=ISU0007;QTL=Meat_and_Carcass_QTL,name=Diameter of angular fibers,pubmed_ID=16526961;QTL=Meat_and_Carcass_QTL,name=Marbling,pubmed_ID=25888076;QTL=Meat_and_C…
SGE_crossbred	10	31962060	31.46-32.46	0.6875	ARID3C,C10H9orf24,CCL19,CCL21,CCL27,CNTFR,DCTN3,DNAI1,ENHO,FAM205A,FAM219A,FRMD3,GALT,IL11RA,KIAA1161,KIF24,LOC110255597,NUDT2,RASEF,RPP25L,SIGMAR1	QTL=Health_QTL,name=Interleukin-10 level,pubmed_ID=21199392;QTL=Health_QTL,name=Change in interferon-gamma level,pubmed_ID=20567833;QTL=Meat_and_Carcass_QTL,name=Shear force,pubmed_ID=25888076;QTL=Meat_and_Carcass_QTL,name=Meat color a*,pubmed_ID=25888076;QTL=Meat_and_Carcass_QTL,name=Meat color b*,pubmed_ID=25888076;QTL=Meat_and_Carcass_QTL,name=Number of capillaries per muscle fiber,pubmed_ID=1…
SGE_crossbred	8	136685714	136.19-137.19	0.671785	BMP3,C8H4orf22,PRKG2,RASGEF1B	QTL=Reproduction_QTL,name=Litter size,pubmed_ID=24456574;QTL=Health_QTL,name=Melanoma susceptibility,pubmed_ID=17066441;QTL=Meat_and_Carcass_Association,name=pH 24 hr post mortem (ham),pubmed_ID=21947951;QTL=Reproduction_QTL,name=Litter size,pubmed_ID=12606397;QTL=Reproduction_QTL,name=Total number born alive,pubmed_ID=12606397;QTL=Meat_and_Carcass_QTL,name=Off-flavor score,pubmed_ID=22303314;QTL…
SGE_crossbred	8	136676714	136.18-137.18	0.669596	BMP3,C8H4orf22,PRKG2,RASGEF1B	QTL=Reproduction_QTL,name=Litter size,pubmed_ID=24456574;QTL=Health_QTL,name=Melanoma susceptibility,pubmed_ID=17066441;QTL=Meat_and_Carcass_Association,name=pH 24 hr post mortem (ham),pubmed_ID=21947951;QTL=Reproduction_QTL,name=Litter size,pubmed_ID=12606397;QTL=Reproduction_QTL,name=Total number born alive,pubmed_ID=12606397;QTL=Meat_and_Carcass_QTL,name=Off-flavor score,pubmed_ID=22303314;QTL…
SGE_crossbred	8	136960049	136.46-137.46	0.661936	BMP3,C8H4orf22,PRKG2,RASGEF1B	QTL=Reproduction_QTL,name=Litter size,pubmed_ID=24456574;QTL=Health_QTL,name=Melanoma susceptibility,pubmed_ID=17066441;QTL=Meat_and_Carcass_Association,name=pH 24 hr post mortem (ham),pubmed_ID=21947951;QTL=Reproduction_QTL,name=Litter size,pubmed_ID=12606397;QTL=Reproduction_QTL,name=Total number born alive,pubmed_ID=12606397;QTL=Meat_and_Carcass_QTL,name=Off-flavor score,pubmed_ID=22303314;QTL…
SGE_crossbred	1	8005058	7.51-8.51	0.630288	ACAT2,EZR,FNDC1,LOC102157641,MAS1,MRPL18,PNLDC1,RSPH3,SOD2,SYTL3,TAGAP,TCP1,WTAP	QTL=Meat_and_Carcass_QTL,name=Loin muscle area,pubmed_ID=22303314;QTL=Reproduction_QTL,name=Teat number,pubmed_ID=11167524;QTL=Meat_and_Carcass_QTL,name=Loin muscle area,pubmed_ID=17965326;QTL=Production_QTL,name=Body weight (birth),pubmed_ID=ISU0007;QTL=Meat_and_Carcass_QTL,name=Diameter of angular fibers,pubmed_ID=16526961;QTL=Meat_and_Carcass_QTL,name=Marbling,pubmed_ID=25888076;QTL=Meat_and_C…
SGE_crossbred	1	7985098	7.49-8.49	0.624796	ACAT2,EZR,FNDC1,LOC102157641,MAS1,MRPL18,PNLDC1,RSPH3,SOD2,SYTL3,TAGAP,TCP1,WTAP	QTL=Meat_and_Carcass_QTL,name=Loin muscle area,pubmed_ID=22303314;QTL=Reproduction_QTL,name=Teat number,pubmed_ID=11167524;QTL=Meat_and_Carcass_QTL,name=Loin muscle area,pubmed_ID=17965326;QTL=Production_QTL,name=Body weight (birth),pubmed_ID=ISU0007;QTL=Meat_and_Carcass_QTL,name=Diameter of angular fibers,pubmed_ID=16526961;QTL=Meat_and_Carcass_QTL,name=Marbling,pubmed_ID=25888076;QTL=Meat_and_C…
SGE_crossbred	1	8236852	7.74-8.74	0.618112	DYNLT1,EZR,FNDC1,RSPH3,SYTL3,TAGAP,TMEM181,TULP4	QTL=Meat_and_Carcass_QTL,name=Loin muscle area,pubmed_ID=22303314;QTL=Reproduction_QTL,name=Teat number,pubmed_ID=11167524;QTL=Meat_and_Carcass_QTL,name=Loin muscle area,pubmed_ID=17965326;QTL=Production_QTL,name=Body weight (birth),pubmed_ID=ISU0007;QTL=Meat_and_Carcass_QTL,name=Diameter of angular fibers,pubmed_ID=16526961;QTL=Meat_and_Carcass_QTL,name=Marbling,pubmed_ID=25888076;QTL=Meat_and_C…
SGE_crossbred	1	8554166	8.05-9.05	0.617008	DYNLT1,EZR,FNDC1,GTF2H5,RSPH3,SERAC1,SYNJ2,SYTL3,TAGAP,TMEM181,TULP4	QTL=Meat_and_Carcass_QTL,name=Loin muscle area,pubmed_ID=22303314;QTL=Reproduction_QTL,name=Teat number,pubmed_ID=11167524;QTL=Meat_and_Carcass_QTL,name=Loin muscle area,pubmed_ID=17965326;QTL=Production_QTL,name=Body weight (birth),pubmed_ID=ISU0007;QTL=Meat_and_Carcass_QTL,name=Diameter of angular fibers,pubmed_ID=16526961;QTL=Meat_and_Carcass_QTL,name=Marbling,pubmed_ID=25888076;QTL=Meat_and_C…
SGE_crossbred	1	8300592	7.8-8.8	0.60372	DYNLT1,EZR,FNDC1,RSPH3,SYTL3,TAGAP,TMEM181,TULP4	QTL=Meat_and_Carcass_QTL,name=Loin muscle area,pubmed_ID=22303314;QTL=Reproduction_QTL,name=Teat number,pubmed_ID=11167524;QTL=Meat_and_Carcass_QTL,name=Loin muscle area,pubmed_ID=17965326;QTL=Production_QTL,name=Body weight (birth),pubmed_ID=ISU0007;QTL=Meat_and_Carcass_QTL,name=Diameter of angular fibers,pubmed_ID=16526961;QTL=Meat_and_Carcass_QTL,name=Marbling,pubmed_ID=25888076;QTL=Meat_and_C…
SGE_crossbred	1	8504144	8-9	0.60324	DYNLT1,EZR,FNDC1,GTF2H5,RSPH3,SERAC1,SYTL3,TAGAP,TMEM181,TULP4	QTL=Meat_and_Carcass_QTL,name=Loin muscle area,pubmed_ID=22303314;QTL=Reproduction_QTL,name=Teat number,pubmed_ID=11167524;QTL=Meat_and_Carcass_QTL,name=Loin muscle area,pubmed_ID=17965326;QTL=Production_QTL,name=Body weight (birth),pubmed_ID=ISU0007;QTL=Meat_and_Carcass_QTL,name=Diameter of angular fibers,pubmed_ID=16526961;QTL=Meat_and_Carcass_QTL,name=Marbling,pubmed_ID=25888076;QTL=Meat_and_C…
SGE_crossbred	1	8461674	7.96-8.96	0.600164	DYNLT1,EZR,FNDC1,GTF2H5,RSPH3,SERAC1,SYTL3,TAGAP,TMEM181,TULP4	QTL=Meat_and_Carcass_QTL,name=Loin muscle area,pubmed_ID=22303314;QTL=Reproduction_QTL,name=Teat number,pubmed_ID=11167524;QTL=Meat_and_Carcass_QTL,name=Loin muscle area,pubmed_ID=17965326;QTL=Production_QTL,name=Body weight (birth),pubmed_ID=ISU0007;QTL=Meat_and_Carcass_QTL,name=Diameter of angular fibers,pubmed_ID=16526961;QTL=Meat_and_Carcass_QTL,name=Marbling,pubmed_ID=25888076;QTL=Meat_and_C…
SGE_crossbred	1	8362294	7.86-8.86	0.596093	DYNLT1,EZR,FNDC1,RSPH3,SYTL3,TAGAP,TMEM181,TULP4	QTL=Meat_and_Carcass_QTL,name=Loin muscle area,pubmed_ID=22303314;QTL=Reproduction_QTL,name=Teat number,pubmed_ID=11167524;QTL=Meat_and_Carcass_QTL,name=Loin muscle area,pubmed_ID=17965326;QTL=Production_QTL,name=Body weight (birth),pubmed_ID=ISU0007;QTL=Meat_and_Carcass_QTL,name=Diameter of angular fibers,pubmed_ID=16526961;QTL=Meat_and_Carcass_QTL,name=Marbling,pubmed_ID=25888076;QTL=Meat_and_C…
SGE_crossbred	1	8382364	7.88-8.88	0.592847	DYNLT1,EZR,FNDC1,RSPH3,SYTL3,TAGAP,TMEM181,TULP4	QTL=Meat_and_Carcass_QTL,name=Loin muscle area,pubmed_ID=22303314;QTL=Reproduction_QTL,name=Teat number,pubmed_ID=11167524;QTL=Meat_and_Carcass_QTL,name=Loin muscle area,pubmed_ID=17965326;QTL=Production_QTL,name=Body weight (birth),pubmed_ID=ISU0007;QTL=Meat_and_Carcass_QTL,name=Diameter of angular fibers,pubmed_ID=16526961;QTL=Meat_and_Carcass_QTL,name=Marbling,pubmed_ID=25888076;QTL=Meat_and_C…
SGE_crossbred	10	31904729	31.4-32.4	0.592825	ARID3C,CCL19,CCL21,CCL27,CNTFR,DCTN3,DNAI1,ENHO,FAM205A,FAM219A,FRMD3,GALT,IL11RA,LOC110255597,RASEF,RPP25L,SIGMAR1	QTL=Health_QTL,name=Interleukin-10 level,pubmed_ID=21199392;QTL=Health_QTL,name=Change in interferon-gamma level,pubmed_ID=20567833;QTL=Meat_and_Carcass_QTL,name=Shear force,pubmed_ID=25888076;QTL=Meat_and_Carcass_QTL,name=Meat color a*,pubmed_ID=25888076;QTL=Meat_and_Carcass_QTL,name=Meat color b*,pubmed_ID=25888076;QTL=Meat_and_Carcass_QTL,name=Number of capillaries per muscle fiber,pubmed_ID=1…
SGE_crossbred	1	8026909	7.53-8.53	0.584841	ACAT2,EZR,FNDC1,LOC102157641,MAS1,MRPL18,PNLDC1,RSPH3,SOD2,SYTL3,TAGAP,TCP1,WTAP	QTL=Meat_and_Carcass_QTL,name=Loin muscle area,pubmed_ID=22303314;QTL=Reproduction_QTL,name=Teat number,pubmed_ID=11167524;QTL=Meat_and_Carcass_QTL,name=Loin muscle area,pubmed_ID=17965326;QTL=Production_QTL,name=Body weight (birth),pubmed_ID=ISU0007;QTL=Meat_and_Carcass_QTL,name=Diameter of angular fibers,pubmed_ID=16526961;QTL=Meat_and_Carcass_QTL,name=Marbling,pubmed_ID=25888076;QTL=Meat_and_C…
SGE_crossbred	13	52686571	52.19-53.19	0.581555	EIF4E3,FOXP1,GPR27,PROK2	QTL=Health_QTL,name=Actinobacillus pleuropneumoniae susceptibility,pubmed_ID=24445419;QTL=Production_QTL,name=Average daily gain,pubmed_ID=9611214;QTL=Reproduction_QTL,name=Corpus luteum number,pubmed_ID=9250508;QTL=Meat_and_Carcass_QTL,name=Average backfat thickness,pubmed_ID=12081803;QTL=Health_Association,name=Salmonella count in spleen,pubmed_ID=19496771;QTL=Health_QTL,name=LDL cholesterol,pu…
SGE_crossbred	8	136970225	136.47-137.47	0.576925	BMP3,C8H4orf22,PRKG2,RASGEF1B	QTL=Reproduction_QTL,name=Litter size,pubmed_ID=24456574;QTL=Health_QTL,name=Melanoma susceptibility,pubmed_ID=17066441;QTL=Meat_and_Carcass_Association,name=pH 24 hr post mortem (ham),pubmed_ID=21947951;QTL=Reproduction_QTL,name=Litter size,pubmed_ID=12606397;QTL=Reproduction_QTL,name=Total number born alive,pubmed_ID=12606397;QTL=Meat_and_Carcass_QTL,name=Off-flavor score,pubmed_ID=22303314;QTL…
SGE_crossbred	10	31967135	31.47-32.47	0.576021	ARID3C,C10H9orf24,CCL19,CCL21,CCL27,CNTFR,DCTN3,DNAI1,ENHO,FAM205A,FAM219A,FRMD3,GALT,IL11RA,KIAA1161,KIF24,LOC110255597,NUDT2,RASEF,RPP25L,SIGMAR1	QTL=Health_QTL,name=Interleukin-10 level,pubmed_ID=21199392;QTL=Health_QTL,name=Change in interferon-gamma level,pubmed_ID=20567833;QTL=Meat_and_Carcass_QTL,name=Shear force,pubmed_ID=25888076;QTL=Meat_and_Carcass_QTL,name=Meat color a*,pubmed_ID=25888076;QTL=Meat_and_Carcass_QTL,name=Meat color b*,pubmed_ID=25888076;QTL=Meat_and_Carcass_QTL,name=Number of capillaries per muscle fiber,pubmed_ID=1…
SGE_crossbred	8	136664342	136.16-137.16	0.544985	BMP3,C8H4orf22,PRKG2,RASGEF1B	QTL=Reproduction_QTL,name=Litter size,pubmed_ID=24456574;QTL=Health_QTL,name=Melanoma susceptibility,pubmed_ID=17066441;QTL=Meat_and_Carcass_Association,name=pH 24 hr post mortem (ham),pubmed_ID=21947951;QTL=Reproduction_QTL,name=Litter size,pubmed_ID=12606397;QTL=Reproduction_QTL,name=Total number born alive,pubmed_ID=12606397;QTL=Meat_and_Carcass_QTL,name=Off-flavor score,pubmed_ID=22303314;QTL…
SGE_crossbred	1	7949224	7.45-8.45	0.537082	ACAT2,EZR,FNDC1,IGF2R,LOC102157641,MAS1,MRPL18,PNLDC1,RSPH3,SOD2,TAGAP,TCP1,WTAP	QTL=Meat_and_Carcass_QTL,name=Loin muscle area,pubmed_ID=22303314;QTL=Reproduction_QTL,name=Teat number,pubmed_ID=11167524;QTL=Meat_and_Carcass_QTL,name=Loin muscle area,pubmed_ID=17965326;QTL=Production_QTL,name=Body weight (birth),pubmed_ID=ISU0007;QTL=Meat_and_Carcass_QTL,name=Diameter of angular fibers,pubmed_ID=16526961;QTL=Meat_and_Carcass_QTL,name=Marbling,pubmed_ID=25888076;QTL=Meat_and_C…
SGE_crossbred	1	8581776	8.08-9.08	0.525788	DYNLT1,EZR,FNDC1,GTF2H5,RSPH3,SERAC1,SYNJ2,SYTL3,TAGAP,TMEM181,TULP4	QTL=Meat_and_Carcass_QTL,name=Loin muscle area,pubmed_ID=22303314;QTL=Reproduction_QTL,name=Teat number,pubmed_ID=11167524;QTL=Meat_and_Carcass_QTL,name=Loin muscle area,pubmed_ID=17965326;QTL=Production_QTL,name=Body weight (birth),pubmed_ID=ISU0007;QTL=Meat_and_Carcass_QTL,name=Diameter of angular fibers,pubmed_ID=16526961;QTL=Meat_and_Carcass_QTL,name=Marbling,pubmed_ID=25888076;QTL=Meat_and_C…
SGE_crossbred	13	52707840	52.21-53.21	0.524018	EIF4E3,FOXP1,GPR27,PROK2	QTL=Health_QTL,name=Actinobacillus pleuropneumoniae susceptibility,pubmed_ID=24445419;QTL=Production_QTL,name=Average daily gain,pubmed_ID=9611214;QTL=Reproduction_QTL,name=Corpus luteum number,pubmed_ID=9250508;QTL=Meat_and_Carcass_QTL,name=Average backfat thickness,pubmed_ID=12081803;QTL=Health_Association,name=Salmonella count in spleen,pubmed_ID=19496771;QTL=Health_QTL,name=LDL cholesterol,pu…
SGE_crossbred	1	8119410	7.62-8.62	0.520721	DYNLT1,EZR,FNDC1,LOC102157641,RSPH3,SOD2,SYTL3,TAGAP,TMEM181,WTAP	QTL=Meat_and_Carcass_QTL,name=Loin muscle area,pubmed_ID=22303314;QTL=Reproduction_QTL,name=Teat number,pubmed_ID=11167524;QTL=Meat_and_Carcass_QTL,name=Loin muscle area,pubmed_ID=17965326;QTL=Production_QTL,name=Body weight (birth),pubmed_ID=ISU0007;QTL=Meat_and_Carcass_QTL,name=Diameter of angular fibers,pubmed_ID=16526961;QTL=Meat_and_Carcass_QTL,name=Marbling,pubmed_ID=25888076;QTL=Meat_and_C…
SGE_crossbred	1	8516072	8.02-9.02	0.520283	DYNLT1,EZR,FNDC1,GTF2H5,RSPH3,SERAC1,SYNJ2,SYTL3,TAGAP,TMEM181,TULP4	QTL=Meat_and_Carcass_QTL,name=Loin muscle area,pubmed_ID=22303314;QTL=Reproduction_QTL,name=Teat number,pubmed_ID=11167524;QTL=Meat_and_Carcass_QTL,name=Loin muscle area,pubmed_ID=17965326;QTL=Production_QTL,name=Body weight (birth),pubmed_ID=ISU0007;QTL=Meat_and_Carcass_QTL,name=Diameter of angular fibers,pubmed_ID=16526961;QTL=Meat_and_Carcass_QTL,name=Marbling,pubmed_ID=25888076;QTL=Meat_and_C…
SGE_crossbred	1	8040507	7.54-8.54	0.51256	ACAT2,EZR,FNDC1,LOC102157641,MAS1,MRPL18,PNLDC1,RSPH3,SOD2,SYTL3,TAGAP,TCP1,WTAP	QTL=Meat_and_Carcass_QTL,name=Loin muscle area,pubmed_ID=22303314;QTL=Reproduction_QTL,name=Teat number,pubmed_ID=11167524;QTL=Meat_and_Carcass_QTL,name=Loin muscle area,pubmed_ID=17965326;QTL=Production_QTL,name=Body weight (birth),pubmed_ID=ISU0007;QTL=Meat_and_Carcass_QTL,name=Diameter of angular fibers,pubmed_ID=16526961;QTL=Meat_and_Carcass_QTL,name=Marbling,pubmed_ID=25888076;QTL=Meat_and_C…
SGE_crossbred	1	8061810	7.56-8.56	0.50672	ACAT2,DYNLT1,EZR,FNDC1,LOC102157641,MRPL18,PNLDC1,RSPH3,SOD2,SYTL3,TAGAP,TCP1,WTAP	QTL=Meat_and_Carcass_QTL,name=Loin muscle area,pubmed_ID=22303314;QTL=Reproduction_QTL,name=Teat number,pubmed_ID=11167524;QTL=Meat_and_Carcass_QTL,name=Loin muscle area,pubmed_ID=17965326;QTL=Production_QTL,name=Body weight (birth),pubmed_ID=ISU0007;QTL=Meat_and_Carcass_QTL,name=Diameter of angular fibers,pubmed_ID=16526961;QTL=Meat_and_Carcass_QTL,name=Marbling,pubmed_ID=25888076;QTL=Meat_and_C…
SGE_crossbred	1	8320936	7.82-8.82	0.506524	DYNLT1,EZR,FNDC1,RSPH3,SYTL3,TAGAP,TMEM181,TULP4	QTL=Meat_and_Carcass_QTL,name=Loin muscle area,pubmed_ID=22303314;QTL=Reproduction_QTL,name=Teat number,pubmed_ID=11167524;QTL=Meat_and_Carcass_QTL,name=Loin muscle area,pubmed_ID=17965326;QTL=Production_QTL,name=Body weight (birth),pubmed_ID=ISU0007;QTL=Meat_and_Carcass_QTL,name=Diameter of angular fibers,pubmed_ID=16526961;QTL=Meat_and_Carcass_QTL,name=Marbling,pubmed_ID=25888076;QTL=Meat_and_C…
SGE_crossbred	10	32165361	31.67-32.67	0.506413	ARID3C,C10H9orf24,CCL19,CCL21,CCL27,CNTFR,DCTN3,DNAI1,ENHO,FAM205A,FAM219A,FRMD3,GALT,IL11RA,KIAA1161,KIF24,LOC110255597,NUDT2,RASEF,RPP25L,SIGMAR1,UBAP1	QTL=Health_QTL,name=Interleukin-10 level,pubmed_ID=21199392;QTL=Health_QTL,name=Change in interferon-gamma level,pubmed_ID=20567833;QTL=Meat_and_Carcass_QTL,name=Shear force,pubmed_ID=25888076;QTL=Meat_and_Carcass_QTL,name=Meat color a*,pubmed_ID=25888076;QTL=Meat_and_Carcass_QTL,name=Meat color b*,pubmed_ID=25888076;QTL=Meat_and_Carcass_QTL,name=Number of capillaries per muscle fiber,pubmed_ID=1…
SGE_crossbred	1	8386032	7.89-8.89	0.50444	DYNLT1,EZR,FNDC1,RSPH3,SYTL3,TAGAP,TMEM181,TULP4	QTL=Meat_and_Carcass_QTL,name=Loin muscle area,pubmed_ID=22303314;QTL=Reproduction_QTL,name=Teat number,pubmed_ID=11167524;QTL=Meat_and_Carcass_QTL,name=Loin muscle area,pubmed_ID=17965326;QTL=Production_QTL,name=Body weight (birth),pubmed_ID=ISU0007;QTL=Meat_and_Carcass_QTL,name=Diameter of angular fibers,pubmed_ID=16526961;QTL=Meat_and_Carcass_QTL,name=Marbling,pubmed_ID=25888076;QTL=Meat_and_C…
SGE_crossbred	8	136999564	136.5-137.5	0.501231	BMP3,C8H4orf22,PRKG2,RASGEF1B	QTL=Reproduction_QTL,name=Litter size,pubmed_ID=24456574;QTL=Health_QTL,name=Melanoma susceptibility,pubmed_ID=17066441;QTL=Meat_and_Carcass_Association,name=pH 24 hr post mortem (ham),pubmed_ID=21947951;QTL=Reproduction_QTL,name=Litter size,pubmed_ID=12606397;QTL=Reproduction_QTL,name=Total number born alive,pubmed_ID=12606397;QTL=Meat_and_Carcass_QTL,name=Off-flavor score,pubmed_ID=22303314;QTL…
SGE_crossbred	8	137014604	136.51-137.51	0.496858	BMP3,C8H4orf22,PRKG2,RASGEF1B	QTL=Reproduction_QTL,name=Litter size,pubmed_ID=24456574;QTL=Health_QTL,name=Melanoma susceptibility,pubmed_ID=17066441;QTL=Meat_and_Carcass_Association,name=pH 24 hr post mortem (ham),pubmed_ID=21947951;QTL=Reproduction_QTL,name=Litter size,pubmed_ID=12606397;QTL=Reproduction_QTL,name=Total number born alive,pubmed_ID=12606397;QTL=Meat_and_Carcass_QTL,name=Off-flavor score,pubmed_ID=22303314;QTL…
SGE_crossbred	8	136621512	136.12-137.12	0.492205	BMP3,C8H4orf22,PRKG2,RASGEF1B	QTL=Reproduction_QTL,name=Litter size,pubmed_ID=24456574;QTL=Health_QTL,name=Melanoma susceptibility,pubmed_ID=17066441;QTL=Meat_and_Carcass_Association,name=pH 24 hr post mortem (ham),pubmed_ID=21947951;QTL=Reproduction_QTL,name=Litter size,pubmed_ID=12606397;QTL=Reproduction_QTL,name=Total number born alive,pubmed_ID=12606397;QTL=Meat_and_Carcass_QTL,name=Off-flavor score,pubmed_ID=22303314;QTL…
SGE_crossbred	1	8177382	7.68-8.68	0.483791	DYNLT1,EZR,FNDC1,RSPH3,SOD2,SYTL3,TAGAP,TMEM181,TULP4	QTL=Meat_and_Carcass_QTL,name=Loin muscle area,pubmed_ID=22303314;QTL=Reproduction_QTL,name=Teat number,pubmed_ID=11167524;QTL=Meat_and_Carcass_QTL,name=Loin muscle area,pubmed_ID=17965326;QTL=Production_QTL,name=Body weight (birth),pubmed_ID=ISU0007;QTL=Meat_and_Carcass_QTL,name=Diameter of angular fibers,pubmed_ID=16526961;QTL=Meat_and_Carcass_QTL,name=Marbling,pubmed_ID=25888076;QTL=Meat_and_C…
SGE_crossbred	1	8152049	7.65-8.65	0.483191	DYNLT1,EZR,FNDC1,LOC102157641,RSPH3,SOD2,SYTL3,TAGAP,TMEM181,TULP4	QTL=Meat_and_Carcass_QTL,name=Loin muscle area,pubmed_ID=22303314;QTL=Reproduction_QTL,name=Teat number,pubmed_ID=11167524;QTL=Meat_and_Carcass_QTL,name=Loin muscle area,pubmed_ID=17965326;QTL=Production_QTL,name=Body weight (birth),pubmed_ID=ISU0007;QTL=Meat_and_Carcass_QTL,name=Diameter of angular fibers,pubmed_ID=16526961;QTL=Meat_and_Carcass_QTL,name=Marbling,pubmed_ID=25888076;QTL=Meat_and_C…
SGE_crossbred	1	8664275	8.16-9.16	0.482897	DYNLT1,EZR,GTF2H5,RSPH3,SERAC1,SNX9,SYNJ2,SYTL3,TAGAP,TMEM181,TULP4	QTL=Meat_and_Carcass_QTL,name=Loin muscle area,pubmed_ID=22303314;QTL=Reproduction_QTL,name=Teat number,pubmed_ID=11167524;QTL=Meat_and_Carcass_QTL,name=Loin muscle area,pubmed_ID=17965326;QTL=Production_QTL,name=Body weight (birth),pubmed_ID=ISU0007;QTL=Meat_and_Carcass_QTL,name=Diameter of angular fibers,pubmed_ID=16526961;QTL=Meat_and_Carcass_QTL,name=Marbling,pubmed_ID=25888076;QTL=Meat_and_C…
SGE_crossbred	6	34147414	33.65-34.65	0.476518	ADCY7,BRD7,CYLD,NKD1,NOD2,PAPD5,SALL1,SNX20	QTL=Meat_and_Carcass_QTL,name=Intramuscular fat content,pubmed_ID=11219443;QTL=Meat_and_Carcass_QTL,name=Lauric acid content,pubmed_ID=28111443;QTL=Meat_and_Carcass_QTL,name=Meat color a*,pubmed_ID=17121599;QTL=Meat_and_Carcass_QTL,name=Meat color a*,pubmed_ID=17121599;QTL=Meat_and_Carcass_QTL,name=Meat color a*,pubmed_ID=17121599;QTL=Meat_and_Carcass_QTL,name=Meat color a*,pubmed_ID=17121599;QTL…
SGE_crossbred	6	34165593	33.67-34.67	0.474787	ADCY7,BRD7,CYLD,NKD1,NOD2,PAPD5,SALL1,SNX20	QTL=Meat_and_Carcass_QTL,name=Intramuscular fat content,pubmed_ID=11219443;QTL=Meat_and_Carcass_QTL,name=Lauric acid content,pubmed_ID=28111443;QTL=Meat_and_Carcass_QTL,name=Meat color a*,pubmed_ID=17121599;QTL=Meat_and_Carcass_QTL,name=Meat color a*,pubmed_ID=17121599;QTL=Meat_and_Carcass_QTL,name=Meat color a*,pubmed_ID=17121599;QTL=Meat_and_Carcass_QTL,name=Meat color a*,pubmed_ID=17121599;QTL…
SGE_crossbred	13	52784022	52.28-53.28	0.462452	EIF4E3,FOXP1,GPR27,PROK2	QTL=Health_QTL,name=Actinobacillus pleuropneumoniae susceptibility,pubmed_ID=24445419;QTL=Production_QTL,name=Average daily gain,pubmed_ID=9611214;QTL=Reproduction_QTL,name=Corpus luteum number,pubmed_ID=9250508;QTL=Meat_and_Carcass_QTL,name=Average backfat thickness,pubmed_ID=12081803;QTL=Health_Association,name=Salmonella count in spleen,pubmed_ID=19496771;QTL=Health_QTL,name=LDL cholesterol,pu…
SGE_crossbred	1	8645594	8.15-9.15	0.459503	DYNLT1,EZR,GTF2H5,RSPH3,SERAC1,SNX9,SYNJ2,SYTL3,TAGAP,TMEM181,TULP4	QTL=Meat_and_Carcass_QTL,name=Loin muscle area,pubmed_ID=22303314;QTL=Reproduction_QTL,name=Teat number,pubmed_ID=11167524;QTL=Meat_and_Carcass_QTL,name=Loin muscle area,pubmed_ID=17965326;QTL=Production_QTL,name=Body weight (birth),pubmed_ID=ISU0007;QTL=Meat_and_Carcass_QTL,name=Diameter of angular fibers,pubmed_ID=16526961;QTL=Meat_and_Carcass_QTL,name=Marbling,pubmed_ID=25888076;QTL=Meat_and_C…
SGE_crossbred	12	8350479	7.85-8.85	0.458044	LOC102165318,SLC39A11,SOX9	QTL=Meat_and_Carcass_QTL,name=Backfat at tenth rib,pubmed_ID=ISU0018;QTL=Meat_and_Carcass_QTL,name=Backfat at mid-back,pubmed_ID=18651874;QTL=Exterior_QTL,name=Vertebra number,pubmed_ID=22497517;QTL=Exterior_QTL,name=Thoracic vertebra number,pubmed_ID=22497517;QTL=Health_QTL,name=Interleukin-10 level,pubmed_ID=21199392;QTL=Health_QTL,name=Toll-like receptor 9 level,pubmed_ID=21199392;QTL=Meat_and…
SGE_crossbred	10	31970141	31.47-32.47	0.457388	ARID3C,C10H9orf24,CCL19,CCL21,CCL27,CNTFR,DCTN3,DNAI1,ENHO,FAM205A,FAM219A,FRMD3,GALT,IL11RA,KIAA1161,KIF24,LOC110255597,NUDT2,RASEF,RPP25L,SIGMAR1	QTL=Health_QTL,name=Interleukin-10 level,pubmed_ID=21199392;QTL=Health_QTL,name=Change in interferon-gamma level,pubmed_ID=20567833;QTL=Meat_and_Carcass_QTL,name=Shear force,pubmed_ID=25888076;QTL=Meat_and_Carcass_QTL,name=Meat color a*,pubmed_ID=25888076;QTL=Meat_and_Carcass_QTL,name=Meat color b*,pubmed_ID=25888076;QTL=Meat_and_Carcass_QTL,name=Number of capillaries per muscle fiber,pubmed_ID=1…
SGE_crossbred	8	136606097	136.11-137.11	0.452412	BMP3,C8H4orf22,PRKG2,RASGEF1B	QTL=Reproduction_QTL,name=Litter size,pubmed_ID=24456574;QTL=Health_QTL,name=Melanoma susceptibility,pubmed_ID=17066441;QTL=Meat_and_Carcass_Association,name=pH 24 hr post mortem (ham),pubmed_ID=21947951;QTL=Reproduction_QTL,name=Litter size,pubmed_ID=12606397;QTL=Reproduction_QTL,name=Total number born alive,pubmed_ID=12606397;QTL=Meat_and_Carcass_QTL,name=Off-flavor score,pubmed_ID=22303314;QTL…
SGE_crossbred	1	8585379	8.09-9.09	0.441435	DYNLT1,EZR,FNDC1,GTF2H5,RSPH3,SERAC1,SYNJ2,SYTL3,TAGAP,TMEM181,TULP4	QTL=Meat_and_Carcass_QTL,name=Loin muscle area,pubmed_ID=22303314;QTL=Reproduction_QTL,name=Teat number,pubmed_ID=11167524;QTL=Meat_and_Carcass_QTL,name=Loin muscle area,pubmed_ID=17965326;QTL=Production_QTL,name=Body weight (birth),pubmed_ID=ISU0007;QTL=Meat_and_Carcass_QTL,name=Diameter of angular fibers,pubmed_ID=16526961;QTL=Meat_and_Carcass_QTL,name=Marbling,pubmed_ID=25888076;QTL=Meat_and_C…
SGE_crossbred	1	8092879	7.59-8.59	0.438944	ACAT2,DYNLT1,EZR,FNDC1,LOC102157641,RSPH3,SOD2,SYTL3,TAGAP,TCP1,TMEM181,WTAP	QTL=Meat_and_Carcass_QTL,name=Loin muscle area,pubmed_ID=22303314;QTL=Reproduction_QTL,name=Teat number,pubmed_ID=11167524;QTL=Meat_and_Carcass_QTL,name=Loin muscle area,pubmed_ID=17965326;QTL=Production_QTL,name=Body weight (birth),pubmed_ID=ISU0007;QTL=Meat_and_Carcass_QTL,name=Diameter of angular fibers,pubmed_ID=16526961;QTL=Meat_and_Carcass_QTL,name=Marbling,pubmed_ID=25888076;QTL=Meat_and_C…
SGE_crossbred	1	7895450	7.4-8.4	0.432816	ACAT2,FNDC1,IGF2R,LOC102157641,MAS1,MRPL18,PNLDC1,RSPH3,SOD2,TAGAP,TCP1,WTAP	QTL=Meat_and_Carcass_QTL,name=Loin muscle area,pubmed_ID=22303314;QTL=Reproduction_QTL,name=Teat number,pubmed_ID=11167524;QTL=Meat_and_Carcass_QTL,name=Loin muscle area,pubmed_ID=17965326;QTL=Production_QTL,name=Body weight (birth),pubmed_ID=ISU0007;QTL=Meat_and_Carcass_QTL,name=Diameter of angular fibers,pubmed_ID=16526961;QTL=Meat_and_Carcass_QTL,name=Marbling,pubmed_ID=25888076;QTL=Meat_and_C…
SGE_crossbred	12	8310847	7.81-8.81	0.43278	LOC102165318,SLC39A11,SOX9	QTL=Meat_and_Carcass_QTL,name=Backfat at tenth rib,pubmed_ID=ISU0018;QTL=Meat_and_Carcass_QTL,name=Backfat at mid-back,pubmed_ID=18651874;QTL=Exterior_QTL,name=Vertebra number,pubmed_ID=22497517;QTL=Exterior_QTL,name=Thoracic vertebra number,pubmed_ID=22497517;QTL=Health_QTL,name=Interleukin-10 level,pubmed_ID=21199392;QTL=Health_QTL,name=Toll-like receptor 9 level,pubmed_ID=21199392;QTL=Meat_and…
SGE_crossbred	10	32002435	31.5-32.5	0.430402	ARID3C,C10H9orf24,CCL19,CCL21,CCL27,CNTFR,DCTN3,DNAI1,ENHO,FAM205A,FAM219A,FRMD3,GALT,IL11RA,KIAA1161,KIF24,LOC110255597,NUDT2,RASEF,RPP25L,SIGMAR1	QTL=Health_QTL,name=Interleukin-10 level,pubmed_ID=21199392;QTL=Health_QTL,name=Change in interferon-gamma level,pubmed_ID=20567833;QTL=Meat_and_Carcass_QTL,name=Shear force,pubmed_ID=25888076;QTL=Meat_and_Carcass_QTL,name=Meat color a*,pubmed_ID=25888076;QTL=Meat_and_Carcass_QTL,name=Meat color b*,pubmed_ID=25888076;QTL=Meat_and_Carcass_QTL,name=Number of capillaries per muscle fiber,pubmed_ID=1…
SGE_crossbred	1	8075011	7.58-8.58	0.429405	ACAT2,DYNLT1,EZR,FNDC1,LOC102157641,MRPL18,PNLDC1,RSPH3,SOD2,SYTL3,TAGAP,TCP1,TMEM181,WTAP	QTL=Meat_and_Carcass_QTL,name=Loin muscle area,pubmed_ID=22303314;QTL=Reproduction_QTL,name=Teat number,pubmed_ID=11167524;QTL=Meat_and_Carcass_QTL,name=Loin muscle area,pubmed_ID=17965326;QTL=Production_QTL,name=Body weight (birth),pubmed_ID=ISU0007;QTL=Meat_and_Carcass_QTL,name=Diameter of angular fibers,pubmed_ID=16526961;QTL=Meat_and_Carcass_QTL,name=Marbling,pubmed_ID=25888076;QTL=Meat_and_C…
SGE_crossbred	13	52708024	52.21-53.21	0.427924	EIF4E3,FOXP1,GPR27,PROK2	QTL=Health_QTL,name=Actinobacillus pleuropneumoniae susceptibility,pubmed_ID=24445419;QTL=Production_QTL,name=Average daily gain,pubmed_ID=9611214;QTL=Reproduction_QTL,name=Corpus luteum number,pubmed_ID=9250508;QTL=Meat_and_Carcass_QTL,name=Average backfat thickness,pubmed_ID=12081803;QTL=Health_Association,name=Salmonella count in spleen,pubmed_ID=19496771;QTL=Health_QTL,name=LDL cholesterol,pu…
SGE_crossbred	10	32209116	31.71-32.71	0.427093	ARID3C,C10H9orf24,CCL19,CCL21,CCL27,CNTFR,DCAF12,DCTN3,DNAI1,ENHO,FAM205A,FAM219A,FRMD3,GALT,IL11RA,KIAA1161,KIF24,LOC110255597,NUDT2,RASEF,RPP25L,SIGMAR1,UBAP1	QTL=Health_QTL,name=Interleukin-10 level,pubmed_ID=21199392;QTL=Health_QTL,name=Change in interferon-gamma level,pubmed_ID=20567833;QTL=Meat_and_Carcass_QTL,name=Shear force,pubmed_ID=25888076;QTL=Meat_and_Carcass_QTL,name=Meat color a*,pubmed_ID=25888076;QTL=Meat_and_Carcass_QTL,name=Meat color b*,pubmed_ID=25888076;QTL=Meat_and_Carcass_QTL,name=Number of capillaries per muscle fiber,pubmed_ID=1…
SGE_crossbred	8	137028829	136.53-137.53	0.423751	BMP3,C8H4orf22,PRKG2,RASGEF1B	QTL=Reproduction_QTL,name=Litter size,pubmed_ID=24456574;QTL=Health_QTL,name=Melanoma susceptibility,pubmed_ID=17066441;QTL=Meat_and_Carcass_Association,name=pH 24 hr post mortem (ham),pubmed_ID=21947951;QTL=Reproduction_QTL,name=Litter size,pubmed_ID=12606397;QTL=Reproduction_QTL,name=Total number born alive,pubmed_ID=12606397;QTL=Meat_and_Carcass_QTL,name=Off-flavor score,pubmed_ID=22303314;QTL…
SGE_crossbred	6	34231529	33.73-34.73	0.422209	ADCY7,BRD7,CYLD,HEATR3,NKD1,NOD2,PAPD5,SALL1,SNX20	QTL=Meat_and_Carcass_QTL,name=Intramuscular fat content,pubmed_ID=11219443;QTL=Meat_and_Carcass_QTL,name=Lauric acid content,pubmed_ID=28111443;QTL=Meat_and_Carcass_QTL,name=Meat color a*,pubmed_ID=17121599;QTL=Meat_and_Carcass_QTL,name=Meat color a*,pubmed_ID=17121599;QTL=Meat_and_Carcass_QTL,name=Meat color a*,pubmed_ID=17121599;QTL=Meat_and_Carcass_QTL,name=Meat color a*,pubmed_ID=17121599;QTL…
SGE_crossbred	13	52757976	52.26-53.26	0.42097	EIF4E3,FOXP1,GPR27,PROK2	QTL=Health_QTL,name=Actinobacillus pleuropneumoniae susceptibility,pubmed_ID=24445419;QTL=Production_QTL,name=Average daily gain,pubmed_ID=9611214;QTL=Reproduction_QTL,name=Corpus luteum number,pubmed_ID=9250508;QTL=Meat_and_Carcass_QTL,name=Average backfat thickness,pubmed_ID=12081803;QTL=Health_Association,name=Salmonella count in spleen,pubmed_ID=19496771;QTL=Health_QTL,name=LDL cholesterol,pu…
SGE_crossbred	8	137073784	136.57-137.57	0.419723	BMP3,C8H4orf22,FGF5,PRKG2,RASGEF1B	QTL=Reproduction_QTL,name=Litter size,pubmed_ID=24456574;QTL=Health_QTL,name=Melanoma susceptibility,pubmed_ID=17066441;QTL=Meat_and_Carcass_Association,name=pH 24 hr post mortem (ham),pubmed_ID=21947951;QTL=Reproduction_QTL,name=Litter size,pubmed_ID=12606397;QTL=Reproduction_QTL,name=Total number born alive,pubmed_ID=12606397;QTL=Meat_and_Carcass_QTL,name=Off-flavor score,pubmed_ID=22303314;QTL…
SGE_crossbred	1	8724875	8.22-9.22	0.417392	DYNLT1,EZR,GTF2H5,RSPH3,SERAC1,SNX9,SYNJ2,SYTL3,TMEM181,TULP4	QTL=Meat_and_Carcass_QTL,name=Loin muscle area,pubmed_ID=22303314;QTL=Reproduction_QTL,name=Teat number,pubmed_ID=11167524;QTL=Meat_and_Carcass_QTL,name=Loin muscle area,pubmed_ID=17965326;QTL=Production_QTL,name=Body weight (birth),pubmed_ID=ISU0007;QTL=Meat_and_Carcass_QTL,name=Diameter of angular fibers,pubmed_ID=16526961;QTL=Meat_and_Carcass_QTL,name=Marbling,pubmed_ID=25888076;QTL=Meat_and_C…
SGE_crossbred	8	137065666	136.57-137.57	0.416757	BMP3,C8H4orf22,FGF5,PRKG2,RASGEF1B	QTL=Reproduction_QTL,name=Litter size,pubmed_ID=24456574;QTL=Health_QTL,name=Melanoma susceptibility,pubmed_ID=17066441;QTL=Meat_and_Carcass_Association,name=pH 24 hr post mortem (ham),pubmed_ID=21947951;QTL=Reproduction_QTL,name=Litter size,pubmed_ID=12606397;QTL=Reproduction_QTL,name=Total number born alive,pubmed_ID=12606397;QTL=Meat_and_Carcass_QTL,name=Off-flavor score,pubmed_ID=22303314;QTL…
SGE_crossbred	1	7855602	7.36-8.36	0.416685	ACAT2,FNDC1,IGF2R,LOC102157641,MAS1,MRPL18,PNLDC1,RSPH3,SLC22A1,SOD2,TAGAP,TCP1,WTAP	QTL=Meat_and_Carcass_QTL,name=Loin muscle area,pubmed_ID=22303314;QTL=Reproduction_QTL,name=Teat number,pubmed_ID=11167524;QTL=Meat_and_Carcass_QTL,name=Loin muscle area,pubmed_ID=17965326;QTL=Production_QTL,name=Body weight (birth),pubmed_ID=ISU0007;QTL=Meat_and_Carcass_QTL,name=Diameter of angular fibers,pubmed_ID=16526961;QTL=Meat_and_Carcass_QTL,name=Marbling,pubmed_ID=25888076;QTL=Meat_and_C…
SGE_crossbred	12	8291172	7.79-8.79	0.414472	LOC102165318,SLC39A11,SOX9	QTL=Meat_and_Carcass_QTL,name=Backfat at tenth rib,pubmed_ID=ISU0018;QTL=Meat_and_Carcass_QTL,name=Backfat at mid-back,pubmed_ID=18651874;QTL=Exterior_QTL,name=Vertebra number,pubmed_ID=22497517;QTL=Exterior_QTL,name=Thoracic vertebra number,pubmed_ID=22497517;QTL=Health_QTL,name=Interleukin-10 level,pubmed_ID=21199392;QTL=Health_QTL,name=Toll-like receptor 9 level,pubmed_ID=21199392;QTL=Meat_and…
SGE_crossbred	13	65818732	65.32-66.32	0.402265	ARPC4,BRK1,BRPF1,CAMK1,CIDEC,CPNE9,CRELD1,EMC3,FANCD2,FANCD2OS,IL17RC,IL17RE,JAGN1,LHFPL4,MTMR14,OGG1,PRRT3,RAD18,RPUSD3,SETD5,SRGAP3,TADA3,THUMPD3,TTLL3	QTL=Health_QTL,name=Actinobacillus pleuropneumoniae susceptibility,pubmed_ID=24445419;QTL=Production_QTL,name=Average daily gain,pubmed_ID=9611214;QTL=Health_Association,name=Salmonella count in spleen,pubmed_ID=19496771;QTL=Health_QTL,name=LDL cholesterol,pubmed_ID=21752294;QTL=Reproduction_QTL,name=Nonfunctional nipples,pubmed_ID=18219525;QTL=Health_QTL,name=Lactate dehydrogenase level,pubmed_I…
SGE_crossbred	12	8375447	7.88-8.88	0.400834	LOC102165318,SLC39A11,SOX9	QTL=Meat_and_Carcass_QTL,name=Backfat at tenth rib,pubmed_ID=ISU0018;QTL=Meat_and_Carcass_QTL,name=Backfat at mid-back,pubmed_ID=18651874;QTL=Exterior_QTL,name=Vertebra number,pubmed_ID=22497517;QTL=Exterior_QTL,name=Thoracic vertebra number,pubmed_ID=22497517;QTL=Health_QTL,name=Interleukin-10 level,pubmed_ID=21199392;QTL=Health_QTL,name=Toll-like receptor 9 level,pubmed_ID=21199392;QTL=Meat_and…
SGE_crossbred	8	136582671	136.08-137.08	0.400452	BMP3,C8H4orf22,PRKG2,RASGEF1B	QTL=Reproduction_QTL,name=Litter size,pubmed_ID=24456574;QTL=Health_QTL,name=Melanoma susceptibility,pubmed_ID=17066441;QTL=Meat_and_Carcass_Association,name=pH 24 hr post mortem (ham),pubmed_ID=21947951;QTL=Reproduction_QTL,name=Litter size,pubmed_ID=12606397;QTL=Reproduction_QTL,name=Total number born alive,pubmed_ID=12606397;QTL=Meat_and_Carcass_QTL,name=Off-flavor score,pubmed_ID=22303314;QTL…
DGE_crossbred	13	65818732	65.32-66.32	0.831688	ARPC4,BRK1,BRPF1,CAMK1,CIDEC,CPNE9,CRELD1,EMC3,FANCD2,FANCD2OS,IL17RC,IL17RE,JAGN1,LHFPL4,MTMR14,OGG1,PRRT3,RAD18,RPUSD3,SETD5,SRGAP3,TADA3,THUMPD3,TTLL3	QTL=Health_QTL,name=Actinobacillus pleuropneumoniae susceptibility,pubmed_ID=24445419;QTL=Production_QTL,name=Average daily gain,pubmed_ID=9611214;QTL=Health_Association,name=Salmonella count in spleen,pubmed_ID=19496771;QTL=Health_QTL,name=LDL cholesterol,pubmed_ID=21752294;QTL=Reproduction_QTL,name=Nonfunctional nipples,pubmed_ID=18219525;QTL=Health_QTL,name=Lactate dehydrogenase level,pubmed_I…
DGE_crossbred	13	65822178	65.32-66.32	0.737726	ARPC4,BRK1,BRPF1,CAMK1,CIDEC,CPNE9,CRELD1,EMC3,FANCD2,FANCD2OS,IL17RC,IL17RE,JAGN1,LHFPL4,MTMR14,OGG1,PRRT3,RAD18,RPUSD3,SETD5,SRGAP3,TADA3,THUMPD3,TTLL3	QTL=Health_QTL,name=Actinobacillus pleuropneumoniae susceptibility,pubmed_ID=24445419;QTL=Production_QTL,name=Average daily gain,pubmed_ID=9611214;QTL=Health_Association,name=Salmonella count in spleen,pubmed_ID=19496771;QTL=Health_QTL,name=LDL cholesterol,pubmed_ID=21752294;QTL=Reproduction_QTL,name=Nonfunctional nipples,pubmed_ID=18219525;QTL=Health_QTL,name=Lactate dehydrogenase level,pubmed_I…
DGE_crossbred	13	65255900	64.76-65.76	0.674452	CAV3,LMCD1,OXTR,RAD18,SRGAP3,SSUH2,THUMPD3	QTL=Health_QTL,name=Actinobacillus pleuropneumoniae susceptibility,pubmed_ID=24445419;QTL=Production_QTL,name=Average daily gain,pubmed_ID=9611214;QTL=Health_Association,name=Salmonella count in spleen,pubmed_ID=19496771;QTL=Health_QTL,name=LDL cholesterol,pubmed_ID=21752294;QTL=Reproduction_QTL,name=Nonfunctional nipples,pubmed_ID=18219525;QTL=Health_QTL,name=Lactate dehydrogenase level,pubmed_I…
DGE_crossbred	13	65654238	65.15-66.15	0.639773	ARPC4,BRPF1,CAMK1,CIDEC,CPNE9,LHFPL4,MTMR14,OGG1,OXTR,RAD18,RPUSD3,SETD5,SRGAP3,TADA3,THUMPD3,TTLL3	QTL=Health_QTL,name=Actinobacillus pleuropneumoniae susceptibility,pubmed_ID=24445419;QTL=Production_QTL,name=Average daily gain,pubmed_ID=9611214;QTL=Health_Association,name=Salmonella count in spleen,pubmed_ID=19496771;QTL=Health_QTL,name=LDL cholesterol,pubmed_ID=21752294;QTL=Reproduction_QTL,name=Nonfunctional nipples,pubmed_ID=18219525;QTL=Health_QTL,name=Lactate dehydrogenase level,pubmed_I…
DGE_crossbred	13	65882018	65.38-66.38	0.584029	ARPC4,BRK1,BRPF1,CAMK1,CIDEC,CPNE9,CRELD1,EMC3,FANCD2,FANCD2OS,IL17RC,IL17RE,IRAK2,JAGN1,LHFPL4,MTMR14,OGG1,PRRT3,RPUSD3,SETD5,SRGAP3,TADA3,THUMPD3,TTLL3,VHL	QTL=Health_QTL,name=Actinobacillus pleuropneumoniae susceptibility,pubmed_ID=24445419;QTL=Production_QTL,name=Average daily gain,pubmed_ID=9611214;QTL=Health_Association,name=Salmonella count in spleen,pubmed_ID=19496771;QTL=Health_QTL,name=LDL cholesterol,pubmed_ID=21752294;QTL=Reproduction_QTL,name=Nonfunctional nipples,pubmed_ID=18219525;QTL=Health_QTL,name=Lactate dehydrogenase level,pubmed_I…
DGE_crossbred	13	65597281	65.1-66.1	0.579382	ARPC4,BRPF1,CAMK1,CAV3,CPNE9,LHFPL4,MTMR14,OGG1,OXTR,RAD18,SETD5,SRGAP3,TADA3,THUMPD3,TTLL3	QTL=Health_QTL,name=Actinobacillus pleuropneumoniae susceptibility,pubmed_ID=24445419;QTL=Production_QTL,name=Average daily gain,pubmed_ID=9611214;QTL=Health_Association,name=Salmonella count in spleen,pubmed_ID=19496771;QTL=Health_QTL,name=LDL cholesterol,pubmed_ID=21752294;QTL=Reproduction_QTL,name=Nonfunctional nipples,pubmed_ID=18219525;QTL=Health_QTL,name=Lactate dehydrogenase level,pubmed_I…
DGE_crossbred	1	8487937	7.99-8.99	0.547608	DYNLT1,EZR,FNDC1,GTF2H5,RSPH3,SERAC1,SYTL3,TAGAP,TMEM181,TULP4	QTL=Meat_and_Carcass_QTL,name=Loin muscle area,pubmed_ID=22303314;QTL=Reproduction_QTL,name=Teat number,pubmed_ID=11167524;QTL=Meat_and_Carcass_QTL,name=Loin muscle area,pubmed_ID=17965326;QTL=Production_QTL,name=Body weight (birth),pubmed_ID=ISU0007;QTL=Meat_and_Carcass_QTL,name=Diameter of angular fibers,pubmed_ID=16526961;QTL=Meat_and_Carcass_QTL,name=Marbling,pubmed_ID=25888076;QTL=Meat_and_C…
DGE_crossbred	13	65257085	64.76-65.76	0.530438	CAV3,LMCD1,OXTR,RAD18,SRGAP3,SSUH2,THUMPD3	QTL=Health_QTL,name=Actinobacillus pleuropneumoniae susceptibility,pubmed_ID=24445419;QTL=Production_QTL,name=Average daily gain,pubmed_ID=9611214;QTL=Health_Association,name=Salmonella count in spleen,pubmed_ID=19496771;QTL=Health_QTL,name=LDL cholesterol,pubmed_ID=21752294;QTL=Reproduction_QTL,name=Nonfunctional nipples,pubmed_ID=18219525;QTL=Health_QTL,name=Lactate dehydrogenase level,pubmed_I…
DGE_crossbred	1	7985098	7.49-8.49	0.528988	ACAT2,EZR,FNDC1,LOC102157641,MAS1,MRPL18,PNLDC1,RSPH3,SOD2,SYTL3,TAGAP,TCP1,WTAP	QTL=Meat_and_Carcass_QTL,name=Loin muscle area,pubmed_ID=22303314;QTL=Reproduction_QTL,name=Teat number,pubmed_ID=11167524;QTL=Meat_and_Carcass_QTL,name=Loin muscle area,pubmed_ID=17965326;QTL=Production_QTL,name=Body weight (birth),pubmed_ID=ISU0007;QTL=Meat_and_Carcass_QTL,name=Diameter of angular fibers,pubmed_ID=16526961;QTL=Meat_and_Carcass_QTL,name=Marbling,pubmed_ID=25888076;QTL=Meat_and_C…
DGE_crossbred	1	8287008	7.79-8.79	0.505039	DYNLT1,EZR,FNDC1,RSPH3,SYTL3,TAGAP,TMEM181,TULP4	QTL=Meat_and_Carcass_QTL,name=Loin muscle area,pubmed_ID=22303314;QTL=Reproduction_QTL,name=Teat number,pubmed_ID=11167524;QTL=Meat_and_Carcass_QTL,name=Loin muscle area,pubmed_ID=17965326;QTL=Production_QTL,name=Body weight (birth),pubmed_ID=ISU0007;QTL=Meat_and_Carcass_QTL,name=Diameter of angular fibers,pubmed_ID=16526961;QTL=Meat_and_Carcass_QTL,name=Marbling,pubmed_ID=25888076;QTL=Meat_and_C…
DGE_crossbred	1	8005058	7.51-8.51	0.501924	ACAT2,EZR,FNDC1,LOC102157641,MAS1,MRPL18,PNLDC1,RSPH3,SOD2,SYTL3,TAGAP,TCP1,WTAP	QTL=Meat_and_Carcass_QTL,name=Loin muscle area,pubmed_ID=22303314;QTL=Reproduction_QTL,name=Teat number,pubmed_ID=11167524;QTL=Meat_and_Carcass_QTL,name=Loin muscle area,pubmed_ID=17965326;QTL=Production_QTL,name=Body weight (birth),pubmed_ID=ISU0007;QTL=Meat_and_Carcass_QTL,name=Diameter of angular fibers,pubmed_ID=16526961;QTL=Meat_and_Carcass_QTL,name=Marbling,pubmed_ID=25888076;QTL=Meat_and_C…
DGE_crossbred	13	65620286	65.12-66.12	0.478995	ARPC4,BRPF1,CAMK1,CAV3,CPNE9,LHFPL4,MTMR14,OGG1,OXTR,RAD18,SETD5,SRGAP3,TADA3,THUMPD3,TTLL3	QTL=Health_QTL,name=Actinobacillus pleuropneumoniae susceptibility,pubmed_ID=24445419;QTL=Production_QTL,name=Average daily gain,pubmed_ID=9611214;QTL=Health_Association,name=Salmonella count in spleen,pubmed_ID=19496771;QTL=Health_QTL,name=LDL cholesterol,pubmed_ID=21752294;QTL=Reproduction_QTL,name=Nonfunctional nipples,pubmed_ID=18219525;QTL=Health_QTL,name=Lactate dehydrogenase level,pubmed_I…
DGE_crossbred	13	16865367	16.37-17.37	0.478791	GADL1,RBMS3,TGFBR2	QTL=Health_QTL,name=Actinobacillus pleuropneumoniae susceptibility,pubmed_ID=24445419;QTL=Exterior_QTL,name=Ear weight,pubmed_ID=19392826;QTL=Health_Association,name=Salmonella count in spleen,pubmed_ID=19496771;QTL=Production_QTL,name=Average daily gain,pubmed_ID=9611214;QTL=Meat_and_Carcass_QTL,name=Myofibril fragmentation index,pubmed_ID=16441291;QTL=Meat_and_Carcass_QTL,name=PH for Longissmus…
DGE_crossbred	13	65039974	64.54-65.54	0.478179	CAV3,LMCD1,OXTR,RAD18,SRGAP3,SSUH2	QTL=Health_QTL,name=Actinobacillus pleuropneumoniae susceptibility,pubmed_ID=24445419;QTL=Production_QTL,name=Average daily gain,pubmed_ID=9611214;QTL=Health_Association,name=Salmonella count in spleen,pubmed_ID=19496771;QTL=Health_QTL,name=LDL cholesterol,pubmed_ID=21752294;QTL=Reproduction_QTL,name=Nonfunctional nipples,pubmed_ID=18219525;QTL=Health_QTL,name=Lactate dehydrogenase level,pubmed_I…
DGE_crossbred	13	65598757	65.1-66.1	0.475255	ARPC4,BRPF1,CAMK1,CAV3,CPNE9,LHFPL4,MTMR14,OGG1,OXTR,RAD18,SETD5,SRGAP3,TADA3,THUMPD3,TTLL3	QTL=Health_QTL,name=Actinobacillus pleuropneumoniae susceptibility,pubmed_ID=24445419;QTL=Production_QTL,name=Average daily gain,pubmed_ID=9611214;QTL=Health_Association,name=Salmonella count in spleen,pubmed_ID=19496771;QTL=Health_QTL,name=LDL cholesterol,pubmed_ID=21752294;QTL=Reproduction_QTL,name=Nonfunctional nipples,pubmed_ID=18219525;QTL=Health_QTL,name=Lactate dehydrogenase level,pubmed_I…
DGE_crossbred	1	8461674	7.96-8.96	0.473529	DYNLT1,EZR,FNDC1,GTF2H5,RSPH3,SERAC1,SYTL3,TAGAP,TMEM181,TULP4	QTL=Meat_and_Carcass_QTL,name=Loin muscle area,pubmed_ID=22303314;QTL=Reproduction_QTL,name=Teat number,pubmed_ID=11167524;QTL=Meat_and_Carcass_QTL,name=Loin muscle area,pubmed_ID=17965326;QTL=Production_QTL,name=Body weight (birth),pubmed_ID=ISU0007;QTL=Meat_and_Carcass_QTL,name=Diameter of angular fibers,pubmed_ID=16526961;QTL=Meat_and_Carcass_QTL,name=Marbling,pubmed_ID=25888076;QTL=Meat_and_C…
DGE_crossbred	1	8554166	8.05-9.05	0.471643	DYNLT1,EZR,FNDC1,GTF2H5,RSPH3,SERAC1,SYNJ2,SYTL3,TAGAP,TMEM181,TULP4	QTL=Meat_and_Carcass_QTL,name=Loin muscle area,pubmed_ID=22303314;QTL=Reproduction_QTL,name=Teat number,pubmed_ID=11167524;QTL=Meat_and_Carcass_QTL,name=Loin muscle area,pubmed_ID=17965326;QTL=Production_QTL,name=Body weight (birth),pubmed_ID=ISU0007;QTL=Meat_and_Carcass_QTL,name=Diameter of angular fibers,pubmed_ID=16526961;QTL=Meat_and_Carcass_QTL,name=Marbling,pubmed_ID=25888076;QTL=Meat_and_C…
DGE_crossbred	1	8504144	8-9	0.470884	DYNLT1,EZR,FNDC1,GTF2H5,RSPH3,SERAC1,SYTL3,TAGAP,TMEM181,TULP4	QTL=Meat_and_Carcass_QTL,name=Loin muscle area,pubmed_ID=22303314;QTL=Reproduction_QTL,name=Teat number,pubmed_ID=11167524;QTL=Meat_and_Carcass_QTL,name=Loin muscle area,pubmed_ID=17965326;QTL=Production_QTL,name=Body weight (birth),pubmed_ID=ISU0007;QTL=Meat_and_Carcass_QTL,name=Diameter of angular fibers,pubmed_ID=16526961;QTL=Meat_and_Carcass_QTL,name=Marbling,pubmed_ID=25888076;QTL=Meat_and_C…
DGE_crossbred	1	8026909	7.53-8.53	0.451167	ACAT2,EZR,FNDC1,LOC102157641,MAS1,MRPL18,PNLDC1,RSPH3,SOD2,SYTL3,TAGAP,TCP1,WTAP	QTL=Meat_and_Carcass_QTL,name=Loin muscle area,pubmed_ID=22303314;QTL=Reproduction_QTL,name=Teat number,pubmed_ID=11167524;QTL=Meat_and_Carcass_QTL,name=Loin muscle area,pubmed_ID=17965326;QTL=Production_QTL,name=Body weight (birth),pubmed_ID=ISU0007;QTL=Meat_and_Carcass_QTL,name=Diameter of angular fibers,pubmed_ID=16526961;QTL=Meat_and_Carcass_QTL,name=Marbling,pubmed_ID=25888076;QTL=Meat_and_C…
DGE_crossbred	2	3895569	3.4-4.4	0.45037	CCND1,CPT1A,FGF19,FGF3,FGF4,GAL,IGHMBP2,LOC110259229,LOC110259277,LOC110259708,ORAOV1,PPP6R3,TESMIN,TPCN2	QTL=Meat_and_Carcass_QTL,name=Loin muscle area,pubmed_ID=17459017;QTL=Meat_and_Carcass_QTL,name=Fat to meat ratio,pubmed_ID=17459017;QTL=Production_QTL,name=Average daily gain,pubmed_ID=18712441;QTL=Production_QTL,name=Body weight (weaning),pubmed_ID=18712441;QTL=Meat_and_Carcass_QTL,name=Average backfat thickness,pubmed_ID=18712441;QTL=Meat_and_Carcass_QTL,name=Carcass weight (hot),pubmed_ID=156…
DGE_crossbred	1	8362294	7.86-8.86	0.449313	DYNLT1,EZR,FNDC1,RSPH3,SYTL3,TAGAP,TMEM181,TULP4	QTL=Meat_and_Carcass_QTL,name=Loin muscle area,pubmed_ID=22303314;QTL=Reproduction_QTL,name=Teat number,pubmed_ID=11167524;QTL=Meat_and_Carcass_QTL,name=Loin muscle area,pubmed_ID=17965326;QTL=Production_QTL,name=Body weight (birth),pubmed_ID=ISU0007;QTL=Meat_and_Carcass_QTL,name=Diameter of angular fibers,pubmed_ID=16526961;QTL=Meat_and_Carcass_QTL,name=Marbling,pubmed_ID=25888076;QTL=Meat_and_C…
DGE_crossbred	13	65941012	65.44-66.44	0.443972	ARPC4,BRK1,BRPF1,CAMK1,CIDEC,CPNE9,CRELD1,EMC3,FANCD2,FANCD2OS,IL17RC,IL17RE,IRAK2,JAGN1,LHFPL4,MTMR14,OGG1,PRRT3,RPUSD3,SETD5,SRGAP3,TADA3,TATDN2,THUMPD3,TTLL3,VHL	QTL=Health_QTL,name=Actinobacillus pleuropneumoniae susceptibility,pubmed_ID=24445419;QTL=Production_QTL,name=Average daily gain,pubmed_ID=9611214;QTL=Health_Association,name=Salmonella count in spleen,pubmed_ID=19496771;QTL=Health_QTL,name=LDL cholesterol,pubmed_ID=21752294;QTL=Reproduction_QTL,name=Nonfunctional nipples,pubmed_ID=18219525;QTL=Health_QTL,name=Lactate dehydrogenase level,pubmed_I…
DGE_crossbred	1	8382364	7.88-8.88	0.43813	DYNLT1,EZR,FNDC1,RSPH3,SYTL3,TAGAP,TMEM181,TULP4	QTL=Meat_and_Carcass_QTL,name=Loin muscle area,pubmed_ID=22303314;QTL=Reproduction_QTL,name=Teat number,pubmed_ID=11167524;QTL=Meat_and_Carcass_QTL,name=Loin muscle area,pubmed_ID=17965326;QTL=Production_QTL,name=Body weight (birth),pubmed_ID=ISU0007;QTL=Meat_and_Carcass_QTL,name=Diameter of angular fibers,pubmed_ID=16526961;QTL=Meat_and_Carcass_QTL,name=Marbling,pubmed_ID=25888076;QTL=Meat_and_C…
DGE_crossbred	1	8300592	7.8-8.8	0.434034	DYNLT1,EZR,FNDC1,RSPH3,SYTL3,TAGAP,TMEM181,TULP4	QTL=Meat_and_Carcass_QTL,name=Loin muscle area,pubmed_ID=22303314;QTL=Reproduction_QTL,name=Teat number,pubmed_ID=11167524;QTL=Meat_and_Carcass_QTL,name=Loin muscle area,pubmed_ID=17965326;QTL=Production_QTL,name=Body weight (birth),pubmed_ID=ISU0007;QTL=Meat_and_Carcass_QTL,name=Diameter of angular fibers,pubmed_ID=16526961;QTL=Meat_and_Carcass_QTL,name=Marbling,pubmed_ID=25888076;QTL=Meat_and_C…
DGE_crossbred	1	7949224	7.45-8.45	0.429259	ACAT2,EZR,FNDC1,IGF2R,LOC102157641,MAS1,MRPL18,PNLDC1,RSPH3,SOD2,TAGAP,TCP1,WTAP	QTL=Meat_and_Carcass_QTL,name=Loin muscle area,pubmed_ID=22303314;QTL=Reproduction_QTL,name=Teat number,pubmed_ID=11167524;QTL=Meat_and_Carcass_QTL,name=Loin muscle area,pubmed_ID=17965326;QTL=Production_QTL,name=Body weight (birth),pubmed_ID=ISU0007;QTL=Meat_and_Carcass_QTL,name=Diameter of angular fibers,pubmed_ID=16526961;QTL=Meat_and_Carcass_QTL,name=Marbling,pubmed_ID=25888076;QTL=Meat_and_C…
DGE_crossbred	18	2564468	2.06-3.06	0.427593	CNPY1,EN2,HTR5A,INSIG1,LOC110257571,RBM33,SHH	QTL=Reproduction_QTL,name=Total number born alive,pubmed_ID=24456574;QTL=Reproduction_QTL,name=Litter size,pubmed_ID=24456574;QTL=Reproduction_QTL,name=Teat number,pubmed_ID=24456574;QTL=Meat_and_Carcass_QTL,name=Liver weight,pubmed_ID=ISU0024;QTL=Meat_and_Carcass_QTL,name=Diameter of muscle fibers,pubmed_ID=16526961;QTL=Meat_and_Carcass_QTL,name=Diameter of type I muscle fibers,pubmed_ID=1652696…
DGE_crossbred	1	8236852	7.74-8.74	0.427326	DYNLT1,EZR,FNDC1,RSPH3,SYTL3,TAGAP,TMEM181,TULP4	QTL=Meat_and_Carcass_QTL,name=Loin muscle area,pubmed_ID=22303314;QTL=Reproduction_QTL,name=Teat number,pubmed_ID=11167524;QTL=Meat_and_Carcass_QTL,name=Loin muscle area,pubmed_ID=17965326;QTL=Production_QTL,name=Body weight (birth),pubmed_ID=ISU0007;QTL=Meat_and_Carcass_QTL,name=Diameter of angular fibers,pubmed_ID=16526961;QTL=Meat_and_Carcass_QTL,name=Marbling,pubmed_ID=25888076;QTL=Meat_and_C…
DGE_crossbred	15	115450142	114.95-115.95	0.42459	ERBB4,IKZF2,LOC100626390,SPAG16	QTL=Meat_and_Carcass_QTL,name=Loin muscle area,pubmed_ID=25888076;QTL=Meat_and_Carcass_QTL,name=Loin muscle area,pubmed_ID=25888076;QTL=Meat_and_Carcass_QTL,name=Shear force,pubmed_ID=25888076;QTL=Meat_and_Carcass_QTL,name=Backfat at tenth rib,pubmed_ID=17459017;QTL=Meat_and_Carcass_QTL,name=pH for Semimembranosus,pubmed_ID=17459017;QTL=Reproduction_QTL,name=Nonfunctional nipples,pubmed_ID=182195…
DGE_crossbred	13	16848552	16.35-17.35	0.423215	GADL1,RBMS3,TGFBR2	QTL=Health_QTL,name=Actinobacillus pleuropneumoniae susceptibility,pubmed_ID=24445419;QTL=Exterior_QTL,name=Ear weight,pubmed_ID=19392826;QTL=Health_Association,name=Salmonella count in spleen,pubmed_ID=19496771;QTL=Production_QTL,name=Average daily gain,pubmed_ID=9611214;QTL=Meat_and_Carcass_QTL,name=Myofibril fragmentation index,pubmed_ID=16441291;QTL=Meat_and_Carcass_QTL,name=PH for Longissmus…
DGE_crossbred	15	115558530	115.06-116.06	0.421041	ERBB4,IKZF2,LOC100626390,SPAG16	QTL=Meat_and_Carcass_QTL,name=Loin muscle area,pubmed_ID=25888076;QTL=Meat_and_Carcass_QTL,name=Loin muscle area,pubmed_ID=25888076;QTL=Meat_and_Carcass_QTL,name=Shear force,pubmed_ID=25888076;QTL=Meat_and_Carcass_QTL,name=Backfat at tenth rib,pubmed_ID=17459017;QTL=Meat_and_Carcass_QTL,name=pH for Semimembranosus,pubmed_ID=17459017;QTL=Reproduction_QTL,name=Nonfunctional nipples,pubmed_ID=182195…
DGE_crossbred	18	2585486	2.09-3.09	0.417002	CNPY1,EN2,HTR5A,INSIG1,LOC110257571,PAXIP1,RBM33,SHH	QTL=Reproduction_QTL,name=Total number born alive,pubmed_ID=24456574;QTL=Reproduction_QTL,name=Litter size,pubmed_ID=24456574;QTL=Reproduction_QTL,name=Teat number,pubmed_ID=24456574;QTL=Meat_and_Carcass_QTL,name=Liver weight,pubmed_ID=ISU0024;QTL=Meat_and_Carcass_QTL,name=Diameter of muscle fibers,pubmed_ID=16526961;QTL=Meat_and_Carcass_QTL,name=Diameter of type I muscle fibers,pubmed_ID=1652696…
DGE_crossbred	13	16881087	16.38-17.38	0.416569	GADL1,RBMS3,TGFBR2	QTL=Health_QTL,name=Actinobacillus pleuropneumoniae susceptibility,pubmed_ID=24445419;QTL=Exterior_QTL,name=Ear weight,pubmed_ID=19392826;QTL=Health_Association,name=Salmonella count in spleen,pubmed_ID=19496771;QTL=Production_QTL,name=Average daily gain,pubmed_ID=9611214;QTL=Meat_and_Carcass_QTL,name=Myofibril fragmentation index,pubmed_ID=16441291;QTL=Meat_and_Carcass_QTL,name=PH for Longissmus…
DGE_crossbred	15	115472905	114.97-115.97	0.4138	ERBB4,IKZF2,LOC100626390,SPAG16	QTL=Meat_and_Carcass_QTL,name=Loin muscle area,pubmed_ID=25888076;QTL=Meat_and_Carcass_QTL,name=Loin muscle area,pubmed_ID=25888076;QTL=Meat_and_Carcass_QTL,name=Shear force,pubmed_ID=25888076;QTL=Meat_and_Carcass_QTL,name=Backfat at tenth rib,pubmed_ID=17459017;QTL=Meat_and_Carcass_QTL,name=pH for Semimembranosus,pubmed_ID=17459017;QTL=Reproduction_QTL,name=Nonfunctional nipples,pubmed_ID=182195…
DGE_crossbred	1	8516072	8.02-9.02	0.413638	DYNLT1,EZR,FNDC1,GTF2H5,RSPH3,SERAC1,SYNJ2,SYTL3,TAGAP,TMEM181,TULP4	QTL=Meat_and_Carcass_QTL,name=Loin muscle area,pubmed_ID=22303314;QTL=Reproduction_QTL,name=Teat number,pubmed_ID=11167524;QTL=Meat_and_Carcass_QTL,name=Loin muscle area,pubmed_ID=17965326;QTL=Production_QTL,name=Body weight (birth),pubmed_ID=ISU0007;QTL=Meat_and_Carcass_QTL,name=Diameter of angular fibers,pubmed_ID=16526961;QTL=Meat_and_Carcass_QTL,name=Marbling,pubmed_ID=25888076;QTL=Meat_and_C…
DGE_crossbred	1	7855602	7.36-8.36	0.411954	ACAT2,FNDC1,IGF2R,LOC102157641,MAS1,MRPL18,PNLDC1,RSPH3,SLC22A1,SOD2,TAGAP,TCP1,WTAP	QTL=Meat_and_Carcass_QTL,name=Loin muscle area,pubmed_ID=22303314;QTL=Reproduction_QTL,name=Teat number,pubmed_ID=11167524;QTL=Meat_and_Carcass_QTL,name=Loin muscle area,pubmed_ID=17965326;QTL=Production_QTL,name=Body weight (birth),pubmed_ID=ISU0007;QTL=Meat_and_Carcass_QTL,name=Diameter of angular fibers,pubmed_ID=16526961;QTL=Meat_and_Carcass_QTL,name=Marbling,pubmed_ID=25888076;QTL=Meat_and_C…
DGE_crossbred	15	115593713	115.09-116.09	0.409521	ERBB4,IKZF2,LOC100626390,SPAG16	QTL=Meat_and_Carcass_QTL,name=Loin muscle area,pubmed_ID=25888076;QTL=Meat_and_Carcass_QTL,name=Loin muscle area,pubmed_ID=25888076;QTL=Meat_and_Carcass_QTL,name=Shear force,pubmed_ID=25888076;QTL=Meat_and_Carcass_QTL,name=Backfat at tenth rib,pubmed_ID=17459017;QTL=Meat_and_Carcass_QTL,name=pH for Semimembranosus,pubmed_ID=17459017;QTL=Reproduction_QTL,name=Nonfunctional nipples,pubmed_ID=182195…
DGE_crossbred	15	115618643	115.12-116.12	0.408957	IKZF2,LOC100626390,SPAG16	QTL=Meat_and_Carcass_QTL,name=Loin muscle area,pubmed_ID=25888076;QTL=Meat_and_Carcass_QTL,name=Loin muscle area,pubmed_ID=25888076;QTL=Meat_and_Carcass_QTL,name=Shear force,pubmed_ID=25888076;QTL=Meat_and_Carcass_QTL,name=Backfat at tenth rib,pubmed_ID=17459017;QTL=Meat_and_Carcass_QTL,name=pH for Semimembranosus,pubmed_ID=17459017;QTL=Reproduction_QTL,name=Nonfunctional nipples,pubmed_ID=182195…
DGE_crossbred	18	2624711	2.12-3.12	0.40724	CNPY1,EN2,HTR5A,INSIG1,LOC110257571,PAXIP1,RBM33,SHH	QTL=Reproduction_QTL,name=Total number born alive,pubmed_ID=24456574;QTL=Reproduction_QTL,name=Litter size,pubmed_ID=24456574;QTL=Reproduction_QTL,name=Teat number,pubmed_ID=24456574;QTL=Meat_and_Carcass_QTL,name=Liver weight,pubmed_ID=ISU0024;QTL=Meat_and_Carcass_QTL,name=Diameter of muscle fibers,pubmed_ID=16526961;QTL=Meat_and_Carcass_QTL,name=Diameter of type I muscle fibers,pubmed_ID=1652696…
DGE_crossbred	18	2709823	2.21-3.21	0.405373	CNPY1,DPP6,EN2,HTR5A,INSIG1,LOC110257571,PAXIP1,RBM33,SHH	QTL=Reproduction_QTL,name=Total number born alive,pubmed_ID=24456574;QTL=Reproduction_QTL,name=Litter size,pubmed_ID=24456574;QTL=Reproduction_QTL,name=Teat number,pubmed_ID=24456574;QTL=Meat_and_Carcass_QTL,name=Liver weight,pubmed_ID=ISU0024;QTL=Meat_and_Carcass_QTL,name=Diameter of muscle fibers,pubmed_ID=16526961;QTL=Meat_and_Carcass_QTL,name=Diameter of type I muscle fibers,pubmed_ID=1652696…
DGE_crossbred	13	65334279	64.83-65.83	0.404621	CAV3,LMCD1,OXTR,RAD18,SETD5,SRGAP3,SSUH2,THUMPD3	QTL=Health_QTL,name=Actinobacillus pleuropneumoniae susceptibility,pubmed_ID=24445419;QTL=Production_QTL,name=Average daily gain,pubmed_ID=9611214;QTL=Health_Association,name=Salmonella count in spleen,pubmed_ID=19496771;QTL=Health_QTL,name=LDL cholesterol,pubmed_ID=21752294;QTL=Reproduction_QTL,name=Nonfunctional nipples,pubmed_ID=18219525;QTL=Health_QTL,name=Lactate dehydrogenase level,pubmed_I…
DGE_crossbred	13	65358311	64.86-65.86	0.403636	CAV3,LMCD1,OXTR,RAD18,SETD5,SRGAP3,SSUH2,THUMPD3	QTL=Health_QTL,name=Actinobacillus pleuropneumoniae susceptibility,pubmed_ID=24445419;QTL=Production_QTL,name=Average daily gain,pubmed_ID=9611214;QTL=Health_Association,name=Salmonella count in spleen,pubmed_ID=19496771;QTL=Health_QTL,name=LDL cholesterol,pubmed_ID=21752294;QTL=Reproduction_QTL,name=Nonfunctional nipples,pubmed_ID=18219525;QTL=Health_QTL,name=Lactate dehydrogenase level,pubmed_I…
DGE_crossbred	13	64696229	64.2-65.2	0.402826	CAV3,GRM7,LMCD1,OXTR,SSUH2	QTL=Health_QTL,name=Actinobacillus pleuropneumoniae susceptibility,pubmed_ID=24445419;QTL=Production_QTL,name=Average daily gain,pubmed_ID=9611214;QTL=Health_Association,name=Salmonella count in spleen,pubmed_ID=19496771;QTL=Health_QTL,name=LDL cholesterol,pubmed_ID=21752294;QTL=Reproduction_QTL,name=Nonfunctional nipples,pubmed_ID=18219525;QTL=Health_QTL,name=Lactate dehydrogenase level,pubmed_I…
DGE_crossbred	13	64970543	64.47-65.47	0.400154	CAV3,LMCD1,OXTR,RAD18,SRGAP3,SSUH2	QTL=Health_QTL,name=Actinobacillus pleuropneumoniae susceptibility,pubmed_ID=24445419;QTL=Production_QTL,name=Average daily gain,pubmed_ID=9611214;QTL=Health_Association,name=Salmonella count in spleen,pubmed_ID=19496771;QTL=Health_QTL,name=LDL cholesterol,pubmed_ID=21752294;QTL=Reproduction_QTL,name=Nonfunctional nipples,pubmed_ID=18219525;QTL=Health_QTL,name=Lactate dehydrogenase level,pubmed_I…
